# Supplementary material for: Metagenomic Analysis of Microbial Composition Revealed Cross-Contamination Pathway of Bacteria at a Foodservice Facility
Source: Front Microbiol. 2021 Apr 12;12:636329. doi: 10.3389/fmicb.2021.636329 (PMC8071874; doi:10.3389/fmicb.2021.636329)
Supplement: Supplementary Table 1 — Summarized analyzed sequence data information. [file Table_1.XLSX]

## Sheet: Table. S
Table S1. The analysed sequence data information
		split_libraries.py						denoise_wrapper.py
	Number raw input seqs	Length outside bounds of 200 and 1000	Num ambiguous bases exceeds limit of 6	Mean qual score below minimum of 25	Max homopolymer run exceeds limit of 6	Num mismatches in primer exceeds limit of 0	Filtered seqs	Denoised seqs
Q1_S2	19783	1224		420	28	379	17732	8759
Q1_S3	14388	1026		318	3157	157	9730	4494
Q1_S5	20309	1215		464	1594	372	16664	7261
Q1_S8	22074	1769		593	1705	345	17662	6570
Q1_S9	17235	971	1	335	22	267	15639	7144
Q1_S11	13723	971	1	239	4411	152	7949	2571
Q1_S12	14020	1184	1	416	127	199	12093	7152
Q1_S13	12019	940		544	105	230	10200	4426
Q1_S19	20572	1551	1	473	2738	427	15382	6873
Q1_S22	14597	1026	1	235	145	668	12522	5570
Q1_S25	13588	1024		264	68	374	11858	3655
Q1_S26	20330	1148	1	491	2357	253	16080	7648
Q1_S27	21658	2823	3	425	10	368	18029	9456
Q2_S2	21369	2077	1	508	176	490	18117	6473
Q2_S3	10899	732		486	34	233	9414	4500
Q2_S5	10153	710		323	935	202	7983	3294
Q2_S8	17275	998		760	9	281	15227	6686
Q2_S9	12705	835		532	39	250	11049	5613
Q2_S11	21589	1654	1	710	3	529	18692	6705
Q2_S12	22406	1688	1	746	9	469	19493	7865
Q2_S13	18283	1075		817	1	406	15984	4369
Q2_S19	16393	939		438	3029	225	11762	3257
Q2_S22	13257	828		453	5055	115	6806	3665
Q2_S25	17602	1400		436	28	330	15408	6228
Q2_S26	6238	557		301	738	79	4563	2579
Q2_S27	20615	1639		983	4	495	17494	6776
Q3_S2	23786	2031		288	4	464	20999	7609
Q3_S3	12125	897		176	38	245	10769	5171
Q3_S5	25997	2858	1	381	30	686	22041	8067
Q3_S8	15629	816	1	223	4	481	14104	4554
Q3_S9	22033	2529		292	68	374	18770	7292
Q3_S11	20933	2030		233	20	520	18130	7864
Q3_S12	22017	1373		288	3	634	19719	7092
Q3_S13	25399	2129	1	282	20	465	22502	6494
Q3_S19	11543	1042		150	45	214	10092	5986
Q3_S22	16571	1757		267	127	346	14074	6770
Q3_S25	28594	2126		332	15	613	25508	8417
Q3_S26	19649	2138		288	88	422	16713	8062
Q3_S27	21422	1859		233	56	382	18892	6893
Q4_S2	9390	1058		296	38	179	7819	4635
Q4_S3	15485	1272		433	93	369	13318	6560
Q4_S5	22303	1910		591	20	300	19482	10008
Q4_S8	14810	967		509	31	230	13073	6918
Q4_S9	13754	793		483	40	318	12120	6456
Q4_S11	9853	1866		187	6	179	7615	4351
Q4_S12	18578	1130	2	528	4	438	16476	7166
Q4_S13	13101	854		528	100	275	11344	6525
Q4_S19	19630	1351	1	684	90	276	17228	9661
Q4_S22	16586	955		516	20	268	14827	6725
Q4_S25	14653	1078		459	19	306	12791	6723
Q4_S26	11657	733		398	167	164	10195	5916
Q4_S27	18704	1663		475	16	349	16201	10099
