# Supplementary material for: Metagenomic Analysis of Microbial Composition Revealed Cross-Contamination Pathway of Bacteria at a Foodservice Facility
Source: Front Microbiol. 2021 Apr 12;12:636329. doi: 10.3389/fmicb.2021.636329 (PMC8071874; doi:10.3389/fmicb.2021.636329)
Supplement: Supplementary Table 2 — List of source contribution of bacterial species. [file Table_2.XLSX]

## Sheet: Hand
SampleID	avg	WT_Pre.Q1	Sink1.Q1	Sink2.Q1	Grill.table.Q1	Spice.rack.Q1	Soup.pot.Q1	S.J_kettle.Q1	WT_Fin.Q1	PWT.Q1	CB_Fin.Q1	Apron.Q1	Fan.Q1	Floor.Q1	WT_Pre.Q2	Sink1.Q2	Sink2.Q2	Grill.table.Q2	Spice.rack.Q2	Soup.pot.Q2	S.J_kettle.Q2	WT_Fin.Q2	PWT.Q2	CB_Fin.Q2	Apron.Q2	Fan.Q2	Floor.Q2	WT_Pre.Q3	Sink1.Q3	Sink2.Q3	Grill.table.Q3	Spice.rack.Q3	Soup.pot.Q3	S.J_kettle.Q3	WT_Fin.Q3	PWT.Q3	CB_Fin.Q3	Apron.Q3	Fan.Q3	Floor.Q3	WT_Pre.Q4	Sink1.Q4	Sink2.Q4	Grill.table.Q4	Spice.rack.Q4	Soup.pot.Q4	S.J_kettle.Q4	WT_Fin.Q4	PWT.Q4
sum_Hand	0.144387	0.0642	0.0238	0.0904	0	0.9991	0	0	0.0007	0.152	0.029	0.7656	0.0766	0	0.0023	0.2919	0.0556	0.0669	0.3578	0	0.0002	0	0.0003	0.4304	0.0017	0.0142	0	0	0.0007	0.9464	0.0003	0	0	0.0004	0.001	0.1601	0.104	0.0003	0.0088	0	0.5397	0	0.3194	0.987	0.0009	0	0	0.1139	0.5371
k__Bacteria/p__Proteobacteria/c__Gammaproteobacteria/o__Pseudomonadales/f__Moraxellaceae/g__Acinetobacter	0.04	0.009	0.0002	0.0007	0	0.77	0	0	0.0001	0.0029	0.0018	0	0.0017	0	0	0.039	0.0195	0.0544	0.0235	0	0	0	0	0.056	0	0.0039	0	0	0.0001	0.0439	0	0	0	0	0	0.0263	0.0248	0.0001	0.001	0	0.0099	0	0.0019	0.7677	0	0	0	0.0174	0.0181
k__Bacteria/p__Proteobacteria/c__Gammaproteobacteria/o__Pseudomonadales/f__Moraxellaceae/g__	0.0240173	0.0004	0.0004	0.0043	0	0	0	0	0	0.0396	0.0016	0.2032	0	0	0	0.1494	0.01	0	0.0638	0	0	0	0	0.1936	0	0.0018	0	0	0.0001	0	0	0	0	0	0	0.0928	0.0085	0	0.0007	0	0.3064	0	0	0.1429	0	0	0	0.0272	0.0017
k__Bacteria/p__Firmicutes/c__Bacilli/o__Bacillales/f__Staphylococcaceae/g__Staphylococcus	0.0198231	0.0009	0.0019	0	0	0	0	0	0.0001	0.0017	0	0	0.0018	0	0	0	0	0	0.0009	0	0	0	0	0	0	0.0007	0	0	0.0001	0.7282	0	0	0	0.0001	0	0	0	0	0.0003	0	0.001	0	0.2893	0	0	0	0	0	0
k__Bacteria/p__Proteobacteria/c__Gammaproteobacteria/o__Pseudomonadales/f__Pseudomonadaceae/g__Pseudomonas	0.0129942	0.0191	0.0009	0.0049	0	0.133	0	0	0.0003	0.0088	0.0169	0.002	0.0059	0	0	0.0088	0.0103	0.01	0.2155	0	0	0	0	0.1152	0	0.0012	0	0	0	0.0407	0	0	0	0	0	0.0024	0.0201	0	0.0001	0	0.0229	0	0	0	0.0007	0	0	0.0059	0.0097
k__Bacteria/p__Proteobacteria/c__Alphaproteobacteria/o__Rhodobacterales/f__Rhodobacteraceae/g__Paracoccus	0.0113192	0.0118	0	0.0005	0	0.002	0	0	0	0.0005	0	0.2428	0.0034	0	0	0	0	0	0.0016	0	0	0	0	0	0.0016	0.0003	0	0	0	0	0	0	0	0	0	0.0005	0	0	0.0002	0	0.0053	0	0	0.015	0	0	0	0.0079	0.2917
k__Bacteria/p__Proteobacteria/c__Gammaproteobacteria/o__Pseudomonadales/f__Moraxellaceae/g__Enhydrobacter	0.00448077	0.0104	0.0001	0.0409	0	0.033	0	0	0	0	0	0	0.0015	0	0	0.0018	0	0	0	0	0	0	0	0.0109	0	0	0	0	0	0.001	0	0	0	0	0	0.0028	0	0	0	0	0	0	0.002	0	0	0	0	0	0.086
k__Bacteria/p__Bacteroidetes/c__Flavobacteriia/o__Flavobacteriales/f__[Weeksellaceae]/g__Chryseobacterium	0.00264038	0.0001	0	0.0019	0	0.049	0	0	0	0	0.0001	0	0.0003	0	0	0.0349	0	0	0.0137	0	0	0	0	0	0	0.0001	0	0	0	0	0	0	0	0	0	0	0.0001	0	0	0	0.0316	0	0	0.004	0	0	0	0.0007	0
k__Bacteria/p__Cyanobacteria/c__Chloroplast/o__Streptophyta/f__/g__	0.00233846	0.0006	0.0021	0.0064	0	0.002	0	0	0	0.0099	0.0005	0.001	0.004	0	0	0.0171	0.0015	0	0.0012	0	0	0	0	0.0131	0	0.001	0	0	0.0001	0.009	0	0	0	0	0	0	0.0048	0	0.0001	0	0.0247	0	0.0049	0.003	0	0	0	0.003	0.001
k__Bacteria/p__Actinobacteria/c__Actinobacteria/o__Actinomycetales/f__Micrococcaceae/g__Kocuria	0.0023	0	0.001	0	0	0	0	0	0	0	0.0004	0.0965	0	0	0	0.0014	0	0	0	0	0	0	0	0.0007	0	0.0004	0	0	0	0	0.0001	0	0	0	0	0.0017	0	0	0	0	0	0	0	0.012	0	0	0	0.0012	0.002
k__Bacteria/p__Proteobacteria/c__Alphaproteobacteria/o__Caulobacterales/f__Caulobacteraceae/g__	0.00223462	0.0003	0.0008	0.0018	0	0	0	0	0	0.0074	0.0003	0.0025	0.0015	0	0	0	0.0004	0	0	0	0	0	0	0.0015	0	0.0003	0	0	0	0	0	0	0	0	0	0.0003	0	0	0	0	0.0447	0	0	0.002	0	0	0	0.0004	0.0493
k__Bacteria/p__Proteobacteria/c__Gammaproteobacteria/o__Enterobacteriales/f__Enterobacteriaceae/g__	0.00210769	0.0017	0.0002	0.0003	0	0.004	0	0	0	0.0047	0.0024	0.0086	0.0059	0	0	0.0069	0.0017	0	0.0207	0	0	0	0.0001	0.0059	0	0	0	0	0	0.004	0	0	0	0.0001	0	0.0055	0.0017	0	0	0	0.0183	0	0.0007	0.0069	0.0001	0	0	0.0056	0.0003
k__Bacteria/p__Firmicutes/c__Bacilli/o__Bacillales/f__Planococcaceae/g__	0.00196538	0	0	0.0018	0	0	0	0	0	0	0	0	0	0	0	0.003	0	0	0	0	0	0	0	0	0	0	0	0	0	0.0929	0	0	0	0	0	0	0	0	0	0	0	0	0.0024	0	0	0	0	0	0
k__Bacteria/p__Actinobacteria/c__Actinobacteria/o__Actinomycetales/f__Dermabacteraceae/g__Brachybacterium	0.00150192	0	0.0009	0.0023	0	0	0	0	0	0.0086	0.0002	0.0642	0	0	0	0	0	0	0	0	0	0	0	0	0	0	0	0	0	0	0	0	0	0	0	0	0	0	0	0	0	0	0	0	0	0	0	0.0019	0
k__Bacteria/p__Actinobacteria/c__Actinobacteria/o__Actinomycetales/f__Micrococcaceae/g__Micrococcus	0.00144231	0	0.0066	0.0129	0	0	0	0	0.0001	0.0422	0	0	0.0041	0	0	0.0008	0	0	0	0	0	0	0	0	0	0	0	0	0	0	0	0	0	0	0	0	0	0	0	0	0	0	0	0	0	0	0	0.0007	0
k__Bacteria/p__Proteobacteria/c__Alphaproteobacteria/o__Rhizobiales/f__Rhizobiaceae/g__Agrobacterium	0.00136538	0.0021	0	0.0012	0	0	0	0	0	0.0002	0	0.0381	0.0095	0	0	0	0.0003	0	0.0012	0	0	0	0	0.0013	0	0.0002	0	0	0	0	0	0	0	0	0	0	0	0	0	0	0.0059	0	0	0.002	0	0	0	0.0033	0
k__Bacteria/p__Firmicutes/c__Bacilli/o__Bacillales/f__Bacillaceae/g__Bacillus	0.00135385	0.0021	0	0.0022	0	0	0	0	0	0.0012	0	0	0.0001	0	0.0001	0.009	0.0015	0.0025	0	0	0	0	0	0.0074	0.0001	0.0003	0	0	0	0.0164	0	0	0	0	0	0.0063	0	0	0.0007	0	0.0012	0	0.0142	0	0	0	0	0.0014	0.0021
k__Bacteria/p__Actinobacteria/c__Actinobacteria/o__Actinomycetales/f__Microbacteriaceae/g__Microbacterium	0.00109231	0	0	0.0002	0	0	0	0	0	0.0024	0	0.0165	0.0007	0	0	0	0	0	0	0	0	0	0	0.0017	0	0.0002	0	0	0	0	0	0	0	0	0	0	0	0	0	0	0.0023	0	0	0.0039	0	0	0	0.0003	0
k__Bacteria/p__Firmicutes/c__Clostridia/o__Clostridiales/f__Ruminococcaceae/g__	0.000648077	0	0	0	0	0	0	0	0	0	0	0	0	0	0	0	0	0	0	0	0	0	0	0	0	0.0002	0	0	0	0	0	0	0	0	0	0.0003	0.0327	0	0	0	0	0	0	0	0	0	0	0.0002	0
k__Bacteria/p__Firmicutes/c__Bacilli/o__Bacillales/f__[Exiguobacteraceae]/g__Exiguobacterium	0.000626923	0	0	0	0	0	0	0	0	0	0	0	0	0	0	0.0031	0	0	0.0018	0	0	0	0	0.0008	0	0	0	0	0	0	0	0	0	0	0	0.0089	0	0	0	0	0.0011	0	0	0	0	0	0	0.0006	0.0061
k__Bacteria/p__Proteobacteria/c__Betaproteobacteria/o__Burkholderiales/f__Comamonadaceae/g__	0.000619231	0	0	0	0	0	0	0	0	0	0	0.0008	0	0	0	0	0.0001	0	0	0	0	0	0	0	0	0	0	0	0	0	0	0	0	0	0	0.0001	0	0	0	0	0.0179	0	0	0.002	0	0	0	0.0001	0.0106
k__Bacteria/p__Actinobacteria/c__Actinobacteria/o__Actinomycetales/f__Corynebacteriaceae/g__Corynebacterium	0.000601923	0	0.006	0.003	0	0.004	0	0	0.0001	0.0007	0.0012	0.001	0.0082	0	0	0	0	0	0	0	0	0	0	0	0	0	0	0	0	0	0	0	0	0	0	0	0	0	0	0	0.002	0	0	0.003	0	0	0	0.0015	0
k__Bacteria/p__Proteobacteria/c__Alphaproteobacteria/o__Sphingomonadales/f__Sphingomonadaceae/g__Sphingomonas	0.000530769	0	0	0	0	0	0	0	0	0	0	0.0038	0.0001	0	0	0	0.0008	0	0	0	0	0	0	0.0013	0	0.0002	0	0	0	0	0	0	0	0	0	0	0	0	0	0	0.0085	0	0	0	0	0	0	0.0005	0.0121
k__Bacteria/p__Proteobacteria/c__Alphaproteobacteria/o__Rhizobiales/f__/g__	0.000496154	0.0002	0	0	0	0	0	0	0	0	0	0.0057	0	0	0	0	0.0001	0	0	0	0	0	0	0	0	0	0	0	0	0	0	0	0	0	0	0.0001	0.0006	0	0.0001	0	0.0017	0	0	0.004	0	0	0	0.0079	0.0024
k__Bacteria/p__Proteobacteria/c__Alphaproteobacteria/o__Rhizobiales/f__Brucellaceae/g__Ochrobactrum	0.0004	0	0.0002	0	0	0	0	0	0	0.0001	0	0.0111	0.0006	0	0	0	0	0	0	0	0	0	0	0	0	0	0	0	0	0	0	0	0	0	0	0	0	0	0	0	0.0035	0	0	0.0009	0	0	0	0.0035	0
k__Bacteria/p__Actinobacteria/c__Actinobacteria/o__Actinomycetales/f__Brevibacteriaceae/g__Brevibacterium	0.000361538	0	0.0001	0.0015	0	0	0	0	0	0.0158	0	0	0.0003	0	0	0	0.0003	0	0	0	0	0	0	0	0	0	0	0	0	0	0	0	0	0	0	0	0	0	0	0	0	0	0	0	0	0	0	0.0008	0
k__Bacteria/p__Firmicutes/c__Bacilli/o__Lactobacillales/f__Leuconostocaceae/g__Leuconostoc	0.000325	0	0	0.0003	0	0.001	0	0	0	0.0014	0	0	0.0003	0	0	0.0055	0.0004	0	0.0014	0	0	0	0	0	0	0	0	0	0	0	0	0	0	0	0	0	0.0019	0	0.0002	0	0.0027	0	0	0.001	0	0	0	0.0003	0
k__Bacteria/p__Actinobacteria/c__Actinobacteria/o__Actinomycetales/f__Microbacteriaceae/g__	0.000298077	0	0	0	0	0	0	0	0	0	0	0.0155	0	0	0	0	0	0	0	0	0	0	0	0	0	0	0	0	0	0	0	0	0	0	0	0	0	0	0	0	0	0	0	0	0	0	0	0	0
k__Bacteria/p__Proteobacteria/c__Alphaproteobacteria/o__Rhizobiales/f__Methylobacteriaceae/g__Methylobacterium	0.000298077	0	0	0	0	0	0	0	0	0	0.0001	0	0	0	0	0	0.0001	0	0	0	0	0	0	0	0	0.0001	0	0	0	0	0	0	0	0	0	0	0.0008	0	0.0001	0	0.0008	0	0	0	0	0	0	0.003	0.0062
k__Bacteria/p__Proteobacteria/c__Alphaproteobacteria/o__Rhodobacterales/f__Rhodobacteraceae/g__Rubellimicrobium	0.000290385	0	0	0	0	0	0	0	0	0	0	0	0.0002	0	0	0	0	0	0	0	0	0	0	0	0	0	0	0	0	0	0	0	0	0	0	0.0002	0	0	0	0	0	0	0	0	0	0	0	0	0.0144
k__Bacteria/p__Proteobacteria/c__Betaproteobacteria/o__Burkholderiales/f__Oxalobacteraceae/g__Janthinobacterium	0.000259615	0	0	0	0	0	0	0	0	0	0	0	0	0	0	0	0	0	0.0066	0	0	0	0	0.0058	0	0	0	0	0	0	0	0	0	0	0	0	0	0	0	0	0.0005	0	0	0	0	0	0	0	0.0001
k__Bacteria/p__Firmicutes/c__Bacilli/o__Bacillales/f__Bacillaceae/g__	0.00025	0	0	0.0005	0	0	0	0	0	0	0.0004	0	0.0011	0	0	0	0	0	0	0	0	0	0	0.0052	0	0.0004	0	0	0	0	0	0	0	0	0	0.0024	0	0	0	0	0.0029	0	0	0	0	0	0	0	0
k__Bacteria/p__Proteobacteria/c__Alphaproteobacteria/o__Rhodobacterales/f__Rhodobacteraceae/g__	0.000248077	0	0	0	0	0	0	0	0	0	0	0.009	0.0001	0	0	0	0	0	0	0	0	0	0	0	0	0	0	0	0	0	0	0	0	0	0	0	0	0	0	0	0	0	0	0	0	0	0	0.001	0
k__Bacteria/p__Firmicutes/c__Bacilli/o__Lactobacillales/f__Streptococcaceae/g__Streptococcus	0.000236538	0	0	0	0	0	0	0	0	0.001	0	0	0.0079	0	0	0.001	0	0	0	0	0	0	0	0	0	0	0	0	0	0	0	0	0	0	0.0005	0	0.0009	0	0	0	0	0	0	0	0	0	0	0	0
k__Bacteria/p__TM7/c__TM7-3/o__/f__/g__	0.000234615	0	0	0.0001	0	0	0	0	0	0	0	0.0121	0	0	0	0	0	0	0	0	0	0	0	0	0	0	0	0	0	0	0	0	0	0	0	0	0	0	0	0	0	0	0	0	0	0	0	0	0
k__Bacteria/p__Actinobacteria/c__Actinobacteria/o__Actinomycetales/f__Nocardiaceae/g__Rhodococcus	0.000188462	0	0	0	0	0	0	0	0	0	0	0	0	0	0	0	0	0	0	0	0	0	0	0	0	0	0	0	0	0	0	0	0	0	0	0	0	0	0	0	0	0	0	0	0	0	0	0	0.0098
k__Bacteria/p__Actinobacteria/c__Actinobacteria/o__Actinomycetales/f__Gordoniaceae/g__Gordonia	0.000175	0	0	0	0	0	0	0	0	0	0	0.0027	0	0	0	0	0	0	0	0	0	0	0	0	0	0	0	0	0	0	0	0	0	0	0	0	0	0	0	0	0	0	0	0	0	0	0	0.0054	0.001
k__Bacteria/p__Actinobacteria/c__Actinobacteria/o__Actinomycetales/f__Propionibacteriaceae/g__Propionibacterium	0.000173077	0.002	0	0	0	0	0	0	0	0	0.0008	0	0	0	0	0	0.0019	0	0	0	0	0	0	0	0	0.0009	0	0	0	0	0	0	0	0	0	0	0	0	0.0004	0	0	0	0	0	0	0	0	0.003	0
k__Bacteria/p__Firmicutes/c__Bacilli/o__Lactobacillales/f__Streptococcaceae/g__Lactococcus	0.000161538	0	0	0	0	0	0	0	0	0	0.0005	0	0	0	0	0.001	0.0005	0	0	0	0	0	0	0	0	0	0	0	0	0	0	0	0	0	0	0	0.0016	0	0.0001	0	0.0028	0	0	0	0	0	0	0.001	0.0007
k__Bacteria/p__Proteobacteria/c__Alphaproteobacteria/o__Rhizobiales/f__Methylobacteriaceae/g__	0.000161538	0	0	0	0	0	0	0	0	0	0	0	0.0003	0	0	0	0	0	0	0	0	0	0	0	0	0	0	0	0	0	0	0	0	0	0	0	0	0	0	0	0.0026	0	0	0	0	0	0	0.0003	0.0046
k__Bacteria/p__Firmicutes/c__Clostridia/o__Clostridiales/f__Veillonellaceae/g__Veillonella	0.000159615	0	0	0	0	0	0	0	0	0	0	0	0	0	0	0	0	0	0	0	0	0	0	0	0	0	0	0	0	0	0	0	0	0.0001	0	0.005	0	0	0.0032	0	0	0	0	0	0	0	0	0	0
k__Bacteria/p__Firmicutes/c__Bacilli/o__Lactobacillales/f__/g__	0.000157692	0	0	0.0002	0	0	0	0	0	0.0004	0	0	0	0	0	0.0001	0.0001	0	0	0	0	0	0	0	0	0	0	0	0	0	0	0	0	0	0	0	0	0	0	0	0.0023	0	0.001	0.0025	0	0	0	0.0013	0
k__Bacteria/p__Proteobacteria/c__Alphaproteobacteria/o__Rhizobiales/f__Aurantimonadaceae/g__Aurantimonas	0.000155769	0	0	0	0	0	0	0	0	0	0	0.0043	0.003	0	0	0	0	0	0	0	0	0	0	0	0	0.0002	0	0	0	0	0	0	0	0	0	0	0	0	0	0	0	0	0	0	0	0	0	0.0006	0
k__Bacteria/p__Actinobacteria/c__Actinobacteria/o__Actinomycetales/f__Intrasporangiaceae/g__	0.000142308	0	0	0	0	0	0	0	0	0.0005	0	0.0019	0	0	0	0	0	0	0	0	0	0	0	0	0	0	0	0	0	0	0	0	0	0	0	0	0	0	0	0	0	0	0	0.003	0	0	0	0	0.0019
k__Bacteria/p__Actinobacteria/c__Actinobacteria/o__Actinomycetales/f__Dietziaceae/g__Dietzia	0.000136538	0	0.0005	0.0003	0	0	0	0	0	0.0007	0	0	0.0005	0	0	0	0	0	0	0	0	0	0	0	0	0	0	0	0	0	0	0	0	0	0	0	0	0	0	0	0.0029	0	0	0	0	0	0	0.0004	0
k__Bacteria/p__Proteobacteria/c__Gammaproteobacteria/o__Xanthomonadales/f__Xanthomonadaceae/g__Stenotrophomonas	0.000111538	0	0	0	0	0	0	0	0	0.0001	0	0	0	0	0	0	0.001	0	0.0004	0	0	0	0	0.0017	0	0	0	0	0	0	0	0	0	0	0	0	0	0	0.0001	0	0.0011	0	0	0	0	0	0	0.0013	0
k__Bacteria/p__Firmicutes/c__Erysipelotrichi/o__Erysipelotrichales/f__Erysipelotrichaceae/g__	0.000109615	0	0	0	0	0	0	0	0	0	0	0	0	0	0	0	0	0	0	0	0	0	0	0	0	0	0	0	0	0.0057	0	0	0	0	0	0	0	0	0	0	0	0	0	0	0	0	0	0	0
k__Bacteria/p__Proteobacteria/c__Alphaproteobacteria/o__Rhizobiales/f__Rhizobiaceae/g__	0.000107692	0.0003	0	0.0002	0	0	0	0	0	0	0	0.0051	0	0	0	0	0	0	0	0	0	0	0	0	0	0	0	0	0	0	0	0	0	0	0	0	0	0	0	0	0	0	0	0	0	0	0	0	0
k__Bacteria/p__Proteobacteria/c__Alphaproteobacteria/o__Rhodospirillales/f__Acetobacteraceae/g__Roseomonas	0.000103846	0	0	0	0	0	0	0	0	0	0	0.0017	0	0	0	0	0	0	0	0	0	0	0	0	0	0	0	0	0	0	0	0	0	0	0	0	0	0	0	0	0	0	0	0.002	0	0	0	0.0003	0.0014
k__Bacteria/p__Firmicutes/c__Bacilli/o__Lactobacillales/f__Lactobacillaceae/g__	9.80769e-05	0	0	0	0	0	0	0	0	0	0	0	0	0	0	0	0	0	0	0	0	0	0	0	0	0	0	0	0	0	0	0	0	0	0	0	0	0	0	0	0	0	0	0.0051	0	0	0	0	0
k__Bacteria/p__Proteobacteria/c__Alphaproteobacteria/o__Rhodobacterales/f__Rhodobacteraceae/g__Amaricoccus	9.23077e-05	0.0016	0	0	0	0	0	0	0	0	0	0.0012	0	0	0.0011	0.0008	0	0	0	0	0	0	0	0	0	0	0	0	0	0	0	0	0	0	0	0	0	0.0001	0	0	0	0	0	0	0	0	0	0	0
k__Bacteria/p__Proteobacteria/c__Alphaproteobacteria/o__Sphingomonadales/f__Sphingomonadaceae/g__Sphingobium	8.65385e-05	0.0001	0	0	0	0	0	0	0	0	0	0.0018	0	0	0	0	0.0002	0	0	0	0	0	0	0	0	0	0	0	0	0	0	0	0	0	0	0	0	0	0	0	0	0	0	0	0	0	0	0.0002	0
k__Bacteria/p__Proteobacteria/c__Betaproteobacteria/o__Burkholderiales/f__Comamonadaceae/g__Comamonas	8.65385e-05	0	0	0.0001	0	0	0	0	0	0	0	0	0	0	0	0.001	0.0003	0	0.0006	0	0	0	0	0.0011	0	0	0	0	0	0	0	0	0	0	0	0	0.0001	0	0	0	0	0	0	0	0	0	0	0.0006	0
k__Bacteria/p__Proteobacteria/c__Gammaproteobacteria/o__Xanthomonadales/f__Xanthomonadaceae/g__	8.46154e-05	0.0003	0	0	0	0	0	0	0	0	0	0.0017	0	0	0	0	0.0005	0	0	0	0	0	0	0.0003	0	0	0	0	0	0	0	0	0	0	0	0	0	0	0	0	0.0008	0	0	0	0	0	0	0.0004	0
k__Bacteria/p__Proteobacteria/c__Betaproteobacteria/o__Neisseriales/f__Neisseriaceae/g__Neisseria	8.07692e-05	0	0	0	0	0	0	0	0	0	0	0	0.0037	0	0	0	0.0004	0	0	0	0	0	0	0	0	0	0	0	0	0	0	0	0	0	0	0	0	0	0	0	0	0	0	0	0.0001	0	0	0	0
k__Bacteria/p__Proteobacteria/c__Gammaproteobacteria/o__Enterobacteriales/f__Enterobacteriaceae/g__Erwinia	8.07692e-05	0.0001	0	0.0001	0	0	0	0	0	0.0002	0.0001	0	0	0	0	0	0.0002	0	0	0	0	0	0	0.0018	0	0	0	0	0	0.001	0	0	0	0	0	0	0.0006	0	0	0	0	0	0	0	0	0	0	0	0.0001
k__Bacteria/p__Firmicutes/c__Bacilli/o__Lactobacillales/f__Aerococcaceae/g__Aerococcus	8.07692e-05	0	0	0	0	0.0009	0	0	0	0	0	0	0	0	0	0.002	0	0	0.001	0	0	0	0	0.0001	0	0	0	0	0	0	0	0	0	0	0	0	0.0002	0	0	0	0	0	0	0	0	0	0	0	0
k__Bacteria/p__Actinobacteria/c__Actinobacteria/o__Actinomycetales/f__Micrococcaceae/g__Arthrobacter	7.5e-05	0	0	0	0	0	0	0	0	0.0003	0	0	0	0	0	0	0	0	0	0	0	0	0	0.0007	0	0	0	0	0	0.0018	0	0	0	0	0	0	0	0	0	0	0.0011	0	0	0	0	0	0	0	0
k__Bacteria/p__Proteobacteria/c__Betaproteobacteria/o__Burkholderiales/f__Alcaligenaceae/g__Achromobacter	7.30769e-05	0	0	0	0	0	0	0	0	0	0	0	0	0	0	0.0002	0.0001	0	0	0	0	0	0	0	0	0	0	0	0	0	0	0	0	0	0	0	0.0017	0	0.0005	0	0.0013	0	0	0	0	0	0	0	0
k__Bacteria/p__Bacteroidetes/c__Bacteroidia/o__Bacteroidales/f__Bacteroidaceae/g__Bacteroides	7.11538e-05	0	0	0	0	0	0	0	0	0	0	0	0	0	0.0011	0	0.0002	0	0	0	0	0	0	0	0	0.0003	0	0	0	0	0	0	0	0	0	0.0009	0.0005	0.0001	0.0006	0	0	0	0	0	0	0	0	0	0
k__Bacteria/p__Firmicutes/c__Clostridia/o__Clostridiales/f__Lachnospiraceae/g__Blautia	6.73077e-05	0.0003	0.0006	0	0	0	0	0	0	0	0	0	0	0	0	0	0	0	0	0	0	0	0	0	0	0	0	0	0	0.0018	0	0	0	0	0	0.0008	0	0	0	0	0	0	0	0	0	0	0	0	0
k__Bacteria/p__Fusobacteria/c__Fusobacteriia/o__Fusobacteriales/f__Fusobacteriaceae/g__Fusobacterium	6.73077e-05	0	0	0	0	0	0	0	0	0	0.0007	0	0.0006	0	0	0	0	0	0	0	0.0002	0	0	0	0	0	0	0	0	0	0	0	0	0	0	0	0	0	0	0	0	0	0.002	0	0	0	0	0	0
k__Bacteria/p__Bacteroidetes/c__Bacteroidia/o__Bacteroidales/f__Prevotellaceae/g__Prevotella	5.76923e-05	0	0	0	0	0	0	0	0	0	0.0008	0	0.002	0	0	0	0	0	0	0	0	0	0.0002	0	0	0	0	0	0	0	0	0	0	0	0	0	0	0	0	0	0	0	0	0	0	0	0	0	0
k__Bacteria/p__Bacteroidetes/c__Flavobacteriia/o__Flavobacteriales/f__Flavobacteriaceae/g__Flavobacterium	5.38462e-05	0	0.0002	0	0	0	0	0	0	0	0	0	0.0001	0	0	0	0.0003	0	0	0	0	0	0	0.0018	0	0	0	0	0	0	0	0	0	0	0	0.0004	0	0	0	0	0	0	0	0	0	0	0	0	0
k__Bacteria/p__Proteobacteria/c__Alphaproteobacteria/o__Rhodobacterales/f__Rhodobacteraceae/g__Rhodobacter	5.38462e-05	0	0	0	0	0	0	0	0	0.0002	0	0.0011	0	0	0	0	0	0	0	0	0	0	0	0	0	0	0	0	0	0	0	0	0	0	0	0	0	0	0	0	0	0	0	0.001	0	0	0	0	0
k__Bacteria/p__Proteobacteria/c__Gammaproteobacteria/o__Aeromonadales/f__Aeromonadaceae/g__	5.19231e-05	0	0	0	0	0	0	0	0	0	0	0	0	0	0	0.0001	0.0001	0	0.0011	0	0	0	0	0.0004	0	0	0	0	0.0001	0	0	0	0	0	0	0	0	0	0	0	0	0	0	0.0009	0	0	0	0	0
k__Bacteria/p__Proteobacteria/c__Gammaproteobacteria/o__Xanthomonadales/f__Xanthomonadaceae/g__Thermomonas	5.19231e-05	0	0	0	0	0	0	0	0	0	0	0	0	0	0	0	0	0	0	0	0	0	0	0	0	0	0	0	0	0	0	0	0	0	0	0	0	0	0	0	0	0	0	0	0	0	0	0	0
k__Bacteria/p__Proteobacteria/c__Alphaproteobacteria/o__Rhizobiales/f__Bradyrhizobiaceae/g__	5e-05	0	0.0001	0.0002	0	0	0	0	0	0	0	0	0.0004	0	0	0	0	0	0	0	0	0	0	0	0	0	0	0	0	0	0	0	0	0	0	0	0	0	0	0	0.001	0	0	0	0	0	0	0.0004	0
k__Bacteria/p__Proteobacteria/c__Betaproteobacteria/o__Burkholderiales/f__Comamonadaceae/g__Variovorax	4.61538e-05	0	0	0	0	0	0	0	0	0	0	0	0	0	0	0	0	0	0	0	0	0	0	0	0	0	0	0	0	0	0	0	0	0	0	0	0	0	0	0	0.002	0	0	0	0	0	0	0	0.0004
k__Bacteria/p__Fusobacteria/c__Fusobacteriia/o__Fusobacteriales/f__Leptotrichiaceae/g__Leptotrichia	4.61538e-05	0	0	0	0	0	0	0	0	0	0	0	0	0	0	0	0	0	0	0	0	0	0	0	0	0	0	0	0	0	0	0	0	0	0	0	0	0	0	0	0	0	0	0	0	0	0	0	0
k__Bacteria/p__Proteobacteria/c__Alphaproteobacteria/o__Rhizobiales/f__Phyllobacteriaceae/g__	4.61538e-05	0	0	0.0003	0	0	0	0	0	0	0	0.0021	0	0	0	0	0	0	0	0	0	0	0	0	0	0	0	0	0	0	0	0	0	0	0	0	0	0	0	0	0	0	0	0	0	0	0	0	0
k__Bacteria/p__Actinobacteria/c__Actinobacteria/o__Actinomycetales/f__Nocardioidaceae/g__	4.42308e-05	0	0	0	0	0	0	0	0	0	0	0.002	0	0	0	0	0	0	0	0	0	0	0	0	0	0.0002	0	0	0	0	0	0	0	0	0	0	0	0	0	0	0	0	0	0	0	0	0	0.0001	0
k__Bacteria/p__Actinobacteria/c__Actinobacteria/o__Actinomycetales/f__Micrococcaceae/g__	4.23077e-05	0	0	0	0	0	0	0	0	0.0001	0	0	0	0	0	0	0.0008	0	0	0	0	0	0	0	0	0.0001	0	0	0	0	0	0	0	0	0	0	0	0	0	0	0.0002	0	0	0.001	0	0	0	0	0
k__Bacteria/p__Proteobacteria/c__Alphaproteobacteria/o__Sphingomonadales/f__Sphingomonadaceae/g__Novosphingobium	4.23077e-05	0.0002	0	0.0001	0	0	0	0	0	0	0	0	0	0	0	0	0	0	0.0015	0	0	0	0	0	0	0	0	0	0	0	0	0	0	0	0	0	0	0	0	0	0	0	0	0	0	0	0	0	0
k__Bacteria/p__Firmicutes/c__Bacilli/o__Gemellales/f__Gemellaceae/g__	3.65385e-05	0	0	0	0	0	0	0	0	0	0	0	0	0	0	0.0019	0	0	0	0	0	0	0	0	0	0	0	0	0	0	0	0	0	0	0	0	0	0	0	0	0	0	0	0	0	0	0	0	0
k__Bacteria/p__Actinobacteria/c__Coriobacteriia/o__Coriobacteriales/f__Coriobacteriaceae/g__Collinsella	3.46154e-05	0	0	0	0	0	0	0	0	0	0	0	0	0	0	0	0	0	0	0	0	0	0	0	0	0	0	0	0	0	0	0	0	0	0	0.0018	0	0	0	0	0	0	0	0	0	0	0	0	0
k__Bacteria/p__Firmicutes/c__Bacilli/o__Bacillales/f__Alicyclobacillaceae/g__Alicyclobacillus	3.46154e-05	0	0	0.0007	0	0	0	0	0	0	0	0	0	0	0	0	0	0	0	0	0	0	0	0	0	0.0005	0	0	0	0	0	0	0	0	0	0	0	0	0	0	0	0	0	0	0	0	0	0	0
k__Bacteria/p__Firmicutes/c__Bacilli/o__Lactobacillales/f__Lactobacillaceae/g__Lactobacillus	3.46154e-05	0	0	0	0	0	0	0	0	0	0	0	0	0	0	0.0007	0	0	0	0	0	0	0	0	0	0	0	0	0	0	0	0	0	0	0	0	0	0	0.0001	0	0	0	0	0.001	0	0	0	0	0
k__Bacteria/p__Firmicutes/c__Bacilli/o__Lactobacillales/f__Carnobacteriaceae/g__Granulicatella	3.26923e-05	0	0	0	0	0	0	0	0	0	0	0	0.0017	0	0	0	0	0	0	0	0	0	0	0	0	0	0	0	0	0	0	0	0	0	0	0	0	0	0	0	0	0	0	0	0	0	0	0	0
k__Bacteria/p__Actinobacteria/c__Actinobacteria/o__Actinomycetales/f__/g__	3.07692e-05	0	0	0	0	0	0	0	0	0	0	0	0	0	0	0	0	0	0	0	0	0	0	0	0	0	0	0	0	0	0	0	0	0	0	0	0	0	0	0	0.0013	0	0	0	0	0	0	0.0001	0
k__Bacteria/p__Proteobacteria/c__Alphaproteobacteria/o__Rhizobiales/f__Bradyrhizobiaceae/g__Bradyrhizobium	3.07692e-05	0	0	0	0	0	0	0	0	0	0	0	0	0	0	0	0	0	0	0	0	0	0	0	0	0	0	0	0	0	0	0	0	0	0	0	0.0003	0	0	0	0.0013	0	0	0	0	0	0	0	0
k__Bacteria/p__Actinobacteria/c__Actinobacteria/o__Actinomycetales/f__Intrasporangiaceae/g__Janibacter	2.88462e-05	0	0	0	0	0	0	0	0	0	0	0	0	0	0	0	0	0	0.0009	0	0	0	0	0	0	0	0	0	0	0	0	0	0	0	0	0	0	0	0	0	0	0	0	0	0	0	0	0.0006	0
k__Bacteria/p__Actinobacteria/c__Actinobacteria/o__Actinomycetales/f__Micrococcaceae/g__Rothia	2.88462e-05	0	0	0	0	0	0	0	0	0	0	0	0	0	0	0.001	0	0	0	0	0	0	0	0	0	0	0	0	0	0	0	0	0	0	0.0005	0	0	0	0	0	0	0	0	0	0	0	0	0	0
k__Bacteria/p__Firmicutes/c__Clostridia/o__Clostridiales/f__Lachnospiraceae/g__	2.88462e-05	0	0	0	0	0	0	0	0	0	0	0	0.0005	0	0	0	0	0	0	0	0	0	0	0	0	0.0001	0	0	0	0	0	0	0	0	0	0	0.0009	0	0	0	0	0	0	0	0	0	0	0	0
k__Bacteria/p__Proteobacteria/c__Epsilonproteobacteria/o__Campylobacterales/f__Campylobacteraceae/g__Campylobacter	2.88462e-05	0	0	0	0	0	0	0	0	0	0	0	0	0	0	0	0.0005	0	0	0	0	0	0	0	0	0	0	0	0	0	0	0	0	0	0	0	0	0	0	0	0	0	0.001	0	0	0	0	0	0
k__Bacteria/p__Proteobacteria/c__Betaproteobacteria/o__Rhodocyclales/f__Rhodocyclaceae/g__Hydrogenophilus	2.5e-05	0	0.0003	0	0	0	0	0	0	0	0.0002	0	0.0008	0	0	0	0	0	0	0	0	0	0	0	0	0	0	0	0	0	0	0	0	0	0	0	0	0	0	0	0	0	0	0	0	0	0	0	0
k__Bacteria/p__Proteobacteria/c__Gammaproteobacteria/o__Pseudomonadales/f__Pseudomonadaceae/g__	2.5e-05	0.0002	0	0	0	0	0	0	0	0	0	0	0	0	0	0	0	0	0	0	0	0	0	0	0	0.0001	0	0	0	0	0	0	0	0	0	0	0	0	0	0	0	0	0	0	0	0	0	0.001	0
k__Bacteria/p__Cyanobacteria/c__Chloroplast/o__Stramenopiles/f__/g__	2.30769e-05	0	0	0	0	0	0	0	0	0	0	0	0.0001	0	0	0	0	0	0	0	0	0	0	0.0011	0	0	0	0	0	0	0	0	0	0	0	0	0	0	0	0	0	0	0	0	0	0	0	0	0
k__Bacteria/p__Firmicutes/c__Bacilli/o__Lactobacillales/f__Leuconostocaceae/g__Weissella	2.30769e-05	0	0	0	0	0	0	0	0	0	0	0	0	0	0	0.0011	0	0	0	0	0	0	0	0	0	0	0	0	0	0	0	0	0	0	0	0	0.0001	0	0	0	0	0	0	0	0	0	0	0	0
k__Bacteria/p__Firmicutes/c__Clostridia/o__Clostridiales/f__Clostridiaceae/g__	2.30769e-05	0	0	0	0	0	0	0	0	0	0	0	0.0002	0	0	0	0	0	0	0	0	0	0	0	0	0.0001	0	0	0	0	0	0	0	0	0	0	0	0	0.0001	0	0	0	0	0	0	0	0	0.0001	0
k__Bacteria/p__Proteobacteria/c__Alphaproteobacteria/o__Sphingomonadales/f__Sphingomonadaceae/g__	2.30769e-05	0	0	0	0	0	0	0	0	0	0	0.0006	0	0	0	0	0	0	0	0	0	0	0	0	0	0	0	0	0	0	0	0	0	0	0	0	0	0	0	0	0	0	0	0	0	0	0	0	0.0006
k__Bacteria/p__Proteobacteria/c__Gammaproteobacteria/o__Oceanospirillales/f__Halomonadaceae/g__Halomonas	2.30769e-05	0	0	0	0	0	0	0	0	0	0	0.0012	0	0	0	0	0	0	0	0	0	0	0	0	0	0	0	0	0	0	0	0	0	0	0	0	0	0	0	0	0	0	0	0	0	0	0	0	0
k__Bacteria/p__Firmicutes/c__Clostridia/o__Clostridiales/f__Lachnospiraceae/g__Oribacterium	2.11538e-05	0	0	0	0	0	0	0	0	0	0	0	0	0	0	0	0.0011	0	0	0	0	0	0	0	0	0	0	0	0	0	0	0	0	0	0	0	0	0	0	0	0	0	0	0	0	0	0	0	0
k__Bacteria/p__TM7/c__TM7-1/o__/f__/g__	2.11538e-05	0	0	0	0	0	0	0	0	0	0	0	0	0	0	0	0	0	0	0	0	0	0	0	0	0	0	0	0	0	0	0	0	0	0	0	0	0	0	0	0	0	0	0	0	0	0	0	0
k__Bacteria/p__Proteobacteria/c__Alphaproteobacteria/o__Rhizobiales/f__Aurantimonadaceae/g__	1.92308e-05	0	0	0	0	0	0	0	0	0	0	0	0.0001	0	0	0	0	0	0	0	0	0	0	0	0	0	0	0	0	0	0	0	0	0	0	0	0	0	0	0	0	0	0	0	0	0	0	0.0001	0.0006
k__Bacteria/p__TM7/c__TM7-3/o__EW055/f__/g__	1.92308e-05	0	0	0	0	0	0	0	0	0	0	0.0009	0	0	0	0	0	0	0	0	0	0	0	0	0	0	0	0	0	0	0	0	0	0	0	0	0	0	0	0	0	0	0	0	0	0	0	0	0
k__Bacteria/p__Firmicutes/c__Bacilli/o__Bacillales/f__Planococcaceae/g__Lysinibacillus	1.73077e-05	0	0.0003	0	0	0	0	0	0	0	0	0	0.0004	0	0	0	0	0	0	0	0	0	0	0	0	0	0	0	0	0	0	0	0	0	0	0	0	0	0	0	0.0001	0	0	0	0	0	0	0	0
k__Bacteria/p__Proteobacteria/c__Gammaproteobacteria/o__Enterobacteriales/f__Enterobacteriaceae/g__Serratia	1.73077e-05	0	0	0.0002	0	0	0	0	0	0	0	0	0	0	0	0.0002	0	0	0	0	0	0	0	0	0	0	0	0	0	0	0	0	0	0	0	0	0	0	0	0	0.0002	0	0	0	0	0	0	0.0001	0
k__Bacteria/p__Actinobacteria/c__Actinobacteria/o__Actinomycetales/f__Propionibacteriaceae/g__	1.73077e-05	0	0	0	0	0	0	0	0	0	0	0.0009	0	0	0	0	0	0	0	0	0	0	0	0	0	0	0	0	0	0	0	0	0	0	0	0	0	0	0	0	0	0	0	0	0	0	0	0	0
k__Bacteria/p__Proteobacteria/c__Alphaproteobacteria/o__Rhizobiales/f__Bradyrhizobiaceae/g__Balneimonas	1.73077e-05	0	0	0	0	0	0	0	0	0	0	0	0	0	0	0	0	0	0	0	0	0	0	0	0	0	0	0	0	0	0	0	0	0	0	0	0	0	0	0	0	0	0	0	0	0	0	0	0.0009
k__Bacteria/p__Proteobacteria/c__Alphaproteobacteria/o__Rhodospirillales/f__Acetobacteraceae/g__	1.73077e-05	0	0	0	0	0	0	0	0	0	0	0.0009	0	0	0	0	0	0	0	0	0	0	0	0	0	0	0	0	0	0	0	0	0	0	0	0	0	0	0	0	0	0	0	0	0	0	0	0	0
k__Bacteria/p__Proteobacteria/c__Gammaproteobacteria/o__Pasteurellales/f__Pasteurellaceae/g__Haemophilus	1.53846e-05	0	0	0	0	0	0	0	0	0	0	0	0.0008	0	0	0	0	0	0	0	0	0	0	0	0	0	0	0	0	0	0	0	0	0	0	0	0	0	0	0	0	0	0	0	0	0	0	0	0
k__Bacteria/p__Actinobacteria/c__Coriobacteriia/o__Coriobacteriales/f__Coriobacteriaceae/g__Atopobium	1.34615e-05	0	0	0	0	0	0	0	0	0	0	0	0.0007	0	0	0	0	0	0	0	0	0	0	0	0	0	0	0	0	0	0	0	0	0	0	0	0	0	0	0	0	0	0	0	0	0	0	0	0
k__Bacteria/p__Firmicutes/c__Clostridia/o__Clostridiales/f__[Tissierellaceae]/g__Anaerococcus	1.34615e-05	0	0	0	0	0	0	0	0	0	0	0	0.0007	0	0	0	0	0	0	0	0	0	0	0	0	0	0	0	0	0	0	0	0	0	0	0	0	0	0	0	0	0	0	0	0	0	0	0	0
k__Bacteria/p__Proteobacteria/c__Alphaproteobacteria/o__Sphingomonadales/f__/g__	1.34615e-05	0	0	0	0	0	0	0	0	0	0	0.0006	0	0	0	0	0.0001	0	0	0	0	0	0	0	0	0	0	0	0	0	0	0	0	0	0	0	0	0	0	0	0	0	0	0	0	0	0	0	0
k__Bacteria/p__Proteobacteria/c__Betaproteobacteria/o__Burkholderiales/f__Comamonadaceae/g__Delftia	1.34615e-05	0	0	0	0	0	0	0	0	0	0	0	0	0	0	0	0	0	0	0	0	0	0	0	0	0	0	0	0.0002	0	0	0	0	0	0	0	0.0005	0	0	0	0	0	0	0	0	0	0	0	0
k__Bacteria/p__Proteobacteria/c__Gammaproteobacteria/o__Pseudomonadales/f__Moraxellaceae/g__Psychrobacter	1.34615e-05	0	0.0001	0	0	0	0	0	0	0	0	0	0	0	0	0	0	0	0	0	0	0	0	0	0	0	0	0	0	0	0	0	0	0	0	0	0	0	0	0	0.0006	0	0	0	0	0	0	0	0
k__Bacteria/p__Bacteroidetes/c__Sphingobacteriia/o__Sphingobacteriales/f__Sphingobacteriaceae/g__Pedobacter	1.15385e-05	0	0	0	0	0	0	0	0	0	0	0	0	0	0	0	0	0	0	0	0	0	0	0	0	0	0	0	0	0	0	0	0	0	0	0	0	0	0	0	0.0006	0	0	0	0	0	0	0	0
k__Bacteria/p__Proteobacteria/c__Alphaproteobacteria/o__Sphingomonadales/f__Erythrobacteraceae/g__	1.15385e-05	0	0	0	0	0	0	0	0	0	0	0	0	0	0	0	0	0	0	0	0	0	0	0	0	0	0	0	0	0	0	0	0	0	0	0	0	0	0	0	0.0006	0	0	0	0	0	0	0	0
k__Bacteria/p__Proteobacteria/c__Gammaproteobacteria/o__Xanthomonadales/f__Xanthomonadaceae/g__Luteimonas	1.15385e-05	0	0	0	0	0	0	0	0	0	0	0	0	0	0	0	0	0	0	0	0	0	0	0	0	0	0	0	0	0	0	0	0	0	0	0	0	0	0	0	0	0	0	0	0	0	0	0	0.0006
k__Bacteria/p__Firmicutes/c__Clostridia/o__Clostridiales/f__Lachnospiraceae/g__Coprococcus	9.61538e-06	0	0	0	0	0	0	0	0	0	0	0	0.0005	0	0	0	0	0	0	0	0	0	0	0	0	0	0	0	0	0	0	0	0	0	0	0	0	0	0	0	0	0	0	0	0	0	0	0	0
k__Bacteria/p__Firmicutes/c__Clostridia/o__Clostridiales/f__Veillonellaceae/g__Dialister	9.61538e-06	0	0	0	0	0	0	0	0	0	0	0	0	0	0	0	0	0	0	0	0	0	0	0	0	0	0	0	0	0	0.0001	0	0	0	0	0	0.0004	0	0	0	0	0	0	0	0	0	0	0	0
k__Bacteria/p__Proteobacteria/c__Alphaproteobacteria/o__Caulobacterales/f__Caulobacteraceae/g__Mycoplana	9.61538e-06	0	0	0	0	0	0	0	0	0	0	0	0	0	0	0	0	0	0	0	0	0	0	0	0	0	0	0	0	0	0	0	0	0	0	0	0	0	0	0	0.0005	0	0	0	0	0	0	0	0
k__Bacteria/p__Proteobacteria/c__Alphaproteobacteria/o__Sphingomonadales/f__Sphingomonadaceae/g__Sphingopyxis	9.61538e-06	0.0003	0	0	0	0	0	0	0	0	0	0	0	0	0	0	0	0	0	0	0	0	0	0.0002	0	0	0	0	0	0	0	0	0	0	0	0	0	0	0	0	0	0	0	0	0	0	0	0	0
k__Bacteria/p__Proteobacteria/c__Betaproteobacteria/o__Burkholderiales/f__Oxalobacteraceae/g__	9.61538e-06	0	0	0	0	0	0	0	0	0	0	0	0	0	0	0	0	0	0	0	0	0	0	0	0	0	0	0	0	0	0	0	0	0	0	0	0	0	0	0	0	0	0	0	0	0	0	0	0.0001
k__Bacteria/p__Proteobacteria/c__Gammaproteobacteria/o__Enterobacteriales/f__Enterobacteriaceae/g__Klebsiella	9.61538e-06	0	0	0	0	0	0	0	0	0	0	0	0	0	0	0	0	0	0	0	0	0	0	0	0	0	0	0	0	0	0	0	0	0	0	0	0.0002	0	0	0	0.0003	0	0	0	0	0	0	0	0
k__Bacteria/p__Bacteroidetes/c__Bacteroidia/o__Bacteroidales/f__Porphyromonadaceae/g__Dysgonomonas	7.69231e-06	0	0	0	0	0	0	0	0	0	0	0	0	0	0	0	0	0	0.0004	0	0	0	0	0	0	0	0	0	0	0	0	0	0	0	0	0	0	0	0	0	0	0	0	0	0	0	0	0	0
k__Bacteria/p__Bacteroidetes/c__Sphingobacteriia/o__Sphingobacteriales/f__Sphingobacteriaceae/g__Sphingobacterium	7.69231e-06	0	0	0	0	0	0	0	0	0	0	0	0	0	0	0	0.0001	0	0	0	0	0	0	0	0	0	0	0	0	0	0	0	0	0	0	0	0	0	0	0	0.0003	0	0	0	0	0	0	0	0
k__Bacteria/p__Firmicutes/c__Bacilli/o__Lactobacillales/f__Carnobacteriaceae/g__Carnobacterium	7.69231e-06	0	0	0	0	0	0	0	0	0	0	0	0	0	0	0.0001	0	0	0	0	0	0	0	0.0003	0	0	0	0	0	0	0	0	0	0	0	0	0	0	0	0	0	0	0	0	0	0	0	0	0
k__Bacteria/p__Proteobacteria/c__Betaproteobacteria/o__Burkholderiales/f__Oxalobacteraceae/g__Ralstonia	7.69231e-06	0	0	0	0	0	0	0	0	0	0	0	0	0	0	0	0	0	0	0	0	0	0	0.0003	0	0	0	0	0	0	0	0	0	0	0	0	0	0	0	0	0	0	0	0	0	0	0	0.0001	0
k__Bacteria/p__Proteobacteria/c__Gammaproteobacteria/o__Enterobacteriales/f__Enterobacteriaceae/g__Enterobacter	7.69231e-06	0	0.0001	0	0	0	0	0	0	0	0	0	0	0	0	0	0	0	0	0	0	0	0	0	0	0	0	0	0	0	0	0	0	0	0	0.0003	0	0	0	0	0	0	0	0	0	0	0	0	0
k__Bacteria/p__Firmicutes/c__Clostridia/o__Clostridiales/f__/g__	5.76923e-06	0	0	0	0	0	0	0	0	0	0	0	0	0	0	0	0	0	0	0	0	0	0	0	0	0	0	0	0	0	0	0	0	0.0001	0	0.0002	0	0	0	0	0	0	0	0	0	0	0	0	0
k__Bacteria/p__Proteobacteria/c__Alphaproteobacteria/o__Rhodospirillales/f__Rhodospirillaceae/g__	5.76923e-06	0	0	0	0	0	0	0	0	0	0	0	0	0	0	0	0	0	0	0	0	0	0	0.0002	0	0	0	0	0	0	0	0	0	0	0	0	0	0	0	0	0	0	0	0	0	0	0	0	0
k__Bacteria/p__Firmicutes/c__Clostridia/o__Clostridiales/f__Veillonellaceae/g__Megasphaera	5.76923e-06	0	0	0	0	0	0	0	0	0	0	0	0	0	0	0	0	0	0	0	0	0	0	0	0	0	0	0	0	0	0	0	0	0	0	0	0	0	0	0	0	0	0	0	0	0	0	0	0
k__Bacteria/p__Proteobacteria/c__Alphaproteobacteria/o__BD7-3/f__/g__	5.76923e-06	0	0	0	0	0	0	0	0	0	0	0	0	0	0	0	0	0	0	0	0	0	0	0	0	0	0	0	0	0	0	0	0	0	0	0	0	0	0	0	0	0	0	0	0	0	0	0	0.0003
k__Bacteria/p__Proteobacteria/c__Alphaproteobacteria/o__Rickettsiales/f__/g__	5.76923e-06	0	0	0	0	0	0	0	0	0	0	0	0	0	0	0	0	0	0	0	0	0	0	0	0	0	0	0	0	0	0	0	0	0	0	0	0	0	0	0	0	0	0	0	0	0	0	0	0
k__Bacteria/p__Actinobacteria/c__Actinobacteria/o__Actinomycetales/f__Dermacoccaceae/g__Dermacoccus	3.84615e-06	0	0	0	0	0	0	0	0	0	0	0.0002	0	0	0	0	0	0	0	0	0	0	0	0	0	0	0	0	0	0	0	0	0	0	0	0	0	0	0	0	0	0	0	0	0	0	0	0	0
k__Bacteria/p__Actinobacteria/c__Actinobacteria/o__Actinomycetales/f__Microbacteriaceae/g__Leucobacter	3.84615e-06	0	0.0002	0	0	0	0	0	0	0	0	0	0	0	0	0	0	0	0	0	0	0	0	0	0	0	0	0	0	0	0	0	0	0	0	0	0	0	0	0	0	0	0	0	0	0	0	0	0
k__Bacteria/p__Actinobacteria/c__Actinobacteria/o__Actinomycetales/f__Pseudonocardiaceae/g__Pseudonocardia	3.84615e-06	0	0	0	0	0	0	0	0	0.0002	0	0	0	0	0	0	0	0	0	0	0	0	0	0	0	0	0	0	0	0	0	0	0	0	0	0	0	0	0	0	0	0	0	0	0	0	0	0	0
k__Bacteria/p__Firmicutes/c__Bacilli/o__Lactobacillales/f__Leuconostocaceae/g__	3.84615e-06	0	0	0	0	0	0	0	0	0	0	0	0	0	0	0	0	0	0	0	0	0	0	0	0	0	0	0	0	0	0	0	0	0	0	0	0	0	0	0	0	0	0	0.0002	0	0	0	0	0
k__Bacteria/p__Firmicutes/c__Bacilli/o__Turicibacterales/f__Turicibacteraceae/g__Turicibacter	3.84615e-06	0	0	0	0	0	0	0	0	0	0	0	0	0	0	0	0	0	0	0	0	0	0	0	0	0	0	0	0	0	0	0	0	0	0	0	0	0	0.0001	0	0	0	0	0	0	0	0	0	0
k__Bacteria/p__Firmicutes/c__Clostridia/o__Clostridiales/f__Peptostreptococcaceae/g__Peptostreptococcus	3.84615e-06	0	0	0	0	0	0	0	0	0	0	0	0	0	0	0	0.0002	0	0	0	0	0	0	0	0	0	0	0	0	0	0	0	0	0	0	0	0	0	0	0	0	0	0	0	0	0	0	0	0
k__Bacteria/p__Firmicutes/c__Clostridia/o__Clostridiales/f__[Tissierellaceae]/g__Peptoniphilus	3.84615e-06	0	0	0	0	0	0	0	0	0	0	0	0	0	0	0	0	0	0	0	0	0	0	0	0	0.0002	0	0	0	0	0	0	0	0	0	0	0	0	0	0	0	0	0	0	0	0	0	0	0
k__Bacteria/p__Proteobacteria/c__Alphaproteobacteria/o__Caulobacterales/f__Caulobacteraceae/Other	3.84615e-06	0	0	0	0	0.0002	0	0	0	0	0	0	0	0	0	0	0	0	0	0	0	0	0	0	0	0	0	0	0	0	0	0	0	0	0	0	0	0	0	0	0	0	0	0	0	0	0	0	0
k__Bacteria/p__Proteobacteria/c__Alphaproteobacteria/o__Sphingomonadales/f__Sphingomonadaceae/g__Kaistobacter	3.84615e-06	0	0	0.0001	0	0	0	0	0	0	0	0	0	0	0	0	0	0	0	0	0	0	0	0	0	0	0	0	0	0	0	0	0	0	0	0	0	0	0	0	0	0	0	0	0	0	0	0	0
k__Bacteria/p__Proteobacteria/c__Deltaproteobacteria/o__Bdellovibrionales/f__Bdellovibrionaceae/g__Bdellovibrio	3.84615e-06	0	0	0	0	0	0	0	0	0	0	0	0	0	0	0	0	0	0	0	0	0	0	0	0	0	0	0	0	0	0	0	0	0	0	0	0	0	0	0	0	0	0	0	0	0	0	0	0.0002
k__Bacteria/p__Actinobacteria/c__Actinobacteria/o__Actinomycetales/f__Actinomycetaceae/g__	1.92308e-06	0	0	0	0	0	0	0	0	0	0	0	0.0001	0	0	0	0	0	0	0	0	0	0	0	0	0	0	0	0	0	0	0	0	0	0	0	0	0	0	0	0	0	0	0	0	0	0	0	0
k__Bacteria/p__Actinobacteria/c__Actinobacteria/o__Actinomycetales/f__Actinomycetaceae/g__Varibaculum	1.92308e-06	0	0	0	0	0	0	0	0	0	0	0	0	0	0	0	0	0	0	0	0	0	0	0	0	0	0	0	0	0	0.0001	0	0	0	0	0	0	0	0	0	0	0	0	0	0	0	0	0	0
k__Bacteria/p__Actinobacteria/c__Actinobacteria/o__Actinomycetales/f__Nocardioidaceae/g__Aeromicrobium	1.92308e-06	0	0	0	0	0	0	0	0	0	0	0	0	0	0	0	0	0	0	0	0	0	0	0	0	0	0	0	0	0	0	0	0	0	0	0	0	0	0	0	0	0	0	0	0	0	0	0.0001	0
k__Bacteria/p__Actinobacteria/c__Actinobacteria/o__Actinomycetales/f__Sporichthyaceae/g__	1.92308e-06	0	0	0	0	0	0	0	0	0	0	0	0	0	0	0	0	0	0	0	0	0	0	0	0	0	0	0	0	0	0	0	0	0	0	0	0	0	0	0	0	0	0	0	0	0	0	0	0
k__Bacteria/p__Actinobacteria/c__Thermoleophilia/o__Gaiellales/f__Gaiellaceae/g__	1.92308e-06	0	0	0	0	0	0	0	0	0	0	0	0.0001	0	0	0	0	0	0	0	0	0	0	0	0	0	0	0	0	0	0	0	0	0	0	0	0	0	0	0	0	0	0	0	0	0	0	0	0
k__Bacteria/p__Actinobacteria/c__Thermoleophilia/o__Solirubrobacterales/f__Solirubrobacteraceae/g__	1.92308e-06	0	0	0.0001	0	0	0	0	0	0	0	0	0	0	0	0	0	0	0	0	0	0	0	0	0	0	0	0	0	0	0	0	0	0	0	0	0	0	0	0	0	0	0	0	0	0	0	0	0
k__Bacteria/p__Bacteroidetes/c__Flavobacteriia/o__Flavobacteriales/f__[Weeksellaceae]/g__Cloacibacterium	1.92308e-06	0	0	0	0	0	0	0	0	0.0001	0	0	0	0	0	0	0	0	0	0	0	0	0	0	0	0	0	0	0	0	0	0	0	0	0	0	0	0	0	0	0	0	0	0	0	0	0	0	0
k__Bacteria/p__Firmicutes/c__Bacilli/o__Bacillales/f__Bacillaceae/g__Anoxybacillus	1.92308e-06	0	0	0.0001	0	0	0	0	0	0	0	0	0	0	0	0	0	0	0	0	0	0	0	0	0	0	0	0	0	0	0	0	0	0	0	0	0	0	0	0	0	0	0	0	0	0	0	0	0
k__Bacteria/p__Firmicutes/c__Bacilli/o__Bacillales/f__Planococcaceae/g__Planomicrobium	1.92308e-06	0	0	0	0	0	0	0	0	0	0	0	0.0001	0	0	0	0	0	0	0	0	0	0	0	0	0	0	0	0	0	0	0	0	0	0	0	0	0	0	0	0	0	0	0	0	0	0	0	0
k__Bacteria/p__Firmicutes/c__Bacilli/o__Bacillales/f__Staphylococcaceae/g__Macrococcus	1.92308e-06	0	0	0	0	0	0	0	0	0	0	0	0	0	0	0	0	0	0	0	0	0	0	0	0	0	0	0	0	0	0	0	0	0	0	0	0	0	0	0	0	0	0	0	0	0	0	0	0
k__Bacteria/p__Firmicutes/c__Clostridia/o__Clostridiales/f__Clostridiaceae/g__Clostridium	1.92308e-06	0	0	0	0	0	0	0	0	0	0	0	0	0	0	0	0	0	0	0	0	0	0	0	0	0.0001	0	0	0	0	0	0	0	0	0	0	0	0	0	0	0	0	0	0	0	0	0	0	0
k__Bacteria/p__Firmicutes/c__Clostridia/o__Clostridiales/f__Peptostreptococcaceae/g__	1.92308e-06	0	0	0	0	0	0	0	0	0	0	0	0	0	0	0	0	0	0	0	0	0	0	0	0	0	0	0	0	0	0	0	0	0	0	0	0	0	0	0	0	0	0	0	0	0	0	0.0001	0
k__Bacteria/p__Proteobacteria/c__Alphaproteobacteria/o__/f__/g__	1.92308e-06	0	0	0	0	0	0	0	0	0	0	0.0001	0	0	0	0	0	0	0	0	0	0	0	0	0	0	0	0	0	0	0	0	0	0	0	0	0	0	0	0	0	0	0	0	0	0	0	0	0
k__Bacteria/p__Proteobacteria/c__Alphaproteobacteria/o__Caulobacterales/f__Caulobacteraceae/g__Brevundimonas	1.92308e-06	0	0	0	0	0	0	0	0	0	0	0	0	0	0	0	0	0	0	0	0	0	0	0	0	0	0	0	0	0	0	0	0	0	0	0	0	0	0	0	0	0	0	0	0	0	0	0	0
k__Bacteria/p__Proteobacteria/c__Alphaproteobacteria/o__Rhizobiales/f__Methylocystaceae/g__Methylopila	1.92308e-06	0	0	0	0	0	0	0	0	0	0	0.0001	0	0	0	0	0	0	0	0	0	0	0	0	0	0	0	0	0	0	0	0	0	0	0	0	0	0	0	0	0	0	0	0	0	0	0	0	0
k__Bacteria/p__Proteobacteria/c__Alphaproteobacteria/o__Rhodospirillales/f__Rhodospirillaceae/g__Skermanella	1.92308e-06	0.0001	0	0	0	0	0	0	0	0	0	0	0	0	0	0	0	0	0	0	0	0	0	0	0	0	0	0	0	0	0	0	0	0	0	0	0	0	0	0	0	0	0	0	0	0	0	0	0
k__Bacteria/p__Proteobacteria/c__Betaproteobacteria/o__Burkholderiales/f__Comamonadaceae/g__Hydrogenophaga	1.92308e-06	0	0	0	0	0	0	0	0	0	0	0	0	0	0	0	0	0	0	0	0	0	0	0	0	0	0	0	0	0	0	0	0	0	0	0	0	0	0	0	0	0	0	0	0	0	0	0	0
k__Bacteria/p__Proteobacteria/c__Betaproteobacteria/o__Methylophilales/f__Methylophilaceae/g__	1.92308e-06	0	0	0	0	0	0	0	0	0.0001	0	0	0	0	0	0	0	0	0	0	0	0	0	0	0	0	0	0	0	0	0	0	0	0	0	0	0	0	0	0	0	0	0	0	0	0	0	0	0
k__Bacteria/p__Proteobacteria/c__Betaproteobacteria/o__Neisseriales/f__Neisseriaceae/g__Aquitalea	1.92308e-06	0	0	0	0	0	0	0	0	0	0	0	0	0	0	0	0	0	0	0	0	0	0	0	0	0	0	0	0	0	0	0	0	0	0	0	0	0	0	0	0	0	0	0	0	0	0	0	0.0001
k__Bacteria/p__Proteobacteria/c__Betaproteobacteria/o__Rhodocyclales/f__Rhodocyclaceae/Other	1.92308e-06	0	0	0	0	0	0	0	0	0	0	0	0	0	0	0	0	0	0	0	0	0	0	0	0	0	0	0	0	0	0	0	0	0	0	0.0001	0	0	0	0	0	0	0	0	0	0	0	0	0
k__Bacteria/p__Proteobacteria/c__Gammaproteobacteria/o__Pasteurellales/f__Pasteurellaceae/g__Actinobacillus	1.92308e-06	0	0	0	0	0	0	0	0	0	0	0	0	0	0	0	0	0	0	0	0	0	0	0	0	0	0	0	0	0	0	0	0	0	0	0	0	0	0.0001	0	0	0	0	0	0	0	0	0	0
k__Bacteria/p__Proteobacteria/c__Gammaproteobacteria/o__Xanthomonadales/f__Sinobacteraceae/g__	1.92308e-06	0	0	0	0	0	0	0	0	0	0	0	0	0	0	0	0	0	0	0	0	0	0	0	0	0.0001	0	0	0	0	0	0	0	0	0	0	0	0	0	0	0	0	0	0	0	0	0	0	0
k__Bacteria/p__Proteobacteria/c__Gammaproteobacteria/o__Xanthomonadales/f__Xanthomonadaceae/Other	1.92308e-06	0	0	0	0	0	0	0	0	0	0	0.0001	0	0	0	0	0	0	0	0	0	0	0	0	0	0	0	0	0	0	0	0	0	0	0	0	0	0	0	0	0	0	0	0	0	0	0	0	0
k__Bacteria/p__Proteobacteria/c__Gammaproteobacteria/o__Xanthomonadales/f__Xanthomonadaceae/g__Luteibacter	1.92308e-06	0	0	0	0	0	0	0	0	0	0	0	0	0	0	0	0	0	0	0	0	0	0	0	0	0	0	0	0	0	0	0	0	0	0	0	0	0	0	0	0	0	0	0	0	0	0	0	0
[truncated: 4 more columns]

## Sheet: Oral
SampleID	avg	WT_Pre.Q1	Sink1.Q1	Sink2.Q1	Grill.table.Q1	Spice.rack.Q1	Soup.pot.Q1	S.J_kettle.Q1	WT_Fin.Q1	PWT.Q1	CB_Fin.Q1	Apron.Q1	Fan.Q1	Floor.Q1	WT_Pre.Q2	Sink1.Q2	Sink2.Q2	Grill.table.Q2	Spice.rack.Q2	Soup.pot.Q2	S.J_kettle.Q2	WT_Fin.Q2	PWT.Q2	CB_Fin.Q2	Apron.Q2	Fan.Q2	Floor.Q2	WT_Pre.Q3	Sink1.Q3	Sink2.Q3	Grill.table.Q3	Spice.rack.Q3	Soup.pot.Q3	S.J_kettle.Q3	WT_Fin.Q3	PWT.Q3	CB_Fin.Q3	Apron.Q3	Fan.Q3	Floor.Q3	WT_Pre.Q4	Sink1.Q4	Sink2.Q4	Grill.table.Q4	Spice.rack.Q4	Soup.pot.Q4	S.J_kettle.Q4	WT_Fin.Q4	PWT.Q4
sum_Oral	0.000155769	0	0	0	0	0	0	0	0	0	0	0	0	0	0	0	0	0	0	0	0.0008	0	0.0003	0	0	0	0	0	0	0	0	0	0	0.0001	0.0009	0	0	0	0	0.006	0	0	0	0	0	0	0	0	0
k__Bacteria/p__Firmicutes/c__Clostridia/o__Clostridiales/f__Veillonellaceae/g__Veillonella	9.80769e-05	0	0	0	0	0	0	0	0	0	0	0	0	0	0	0	0	0	0	0	0	0	0	0	0	0	0	0	0	0	0	0	0	0.0001	0	0	0	0	0	0.005	0	0	0	0	0	0	0	0	0
k__Bacteria/p__Proteobacteria/c__Gammaproteobacteria/o__Pasteurellales/f__Pasteurellaceae/g__Haemophilus	1.92308e-05	0	0	0	0	0	0	0	0	0	0	0	0	0	0	0	0	0	0	0	0	0	0	0	0	0	0	0	0	0	0	0	0	0	0	0	0	0	0	0.001	0	0	0	0	0	0	0	0	0
k__Bacteria/p__Fusobacteria/c__Fusobacteriia/o__Fusobacteriales/f__Fusobacteriaceae/g__Fusobacterium	1.53846e-05	0	0	0	0	0	0	0	0	0	0	0	0	0	0	0	0	0	0	0	0.0008	0	0	0	0	0	0	0	0	0	0	0	0	0	0	0	0	0	0	0	0	0	0	0	0	0	0	0	0
k__Bacteria/p__Firmicutes/c__Bacilli/o__Lactobacillales/f__Streptococcaceae/g__Streptococcus	9.61538e-06	0	0	0	0	0	0	0	0	0	0	0	0	0	0	0	0	0	0	0	0	0	0	0	0	0	0	0	0	0	0	0	0	0	0.0005	0	0	0	0	0	0	0	0	0	0	0	0	0	0
k__Bacteria/p__Actinobacteria/c__Actinobacteria/o__Actinomycetales/f__Micrococcaceae/g__Rothia	7.69231e-06	0	0	0	0	0	0	0	0	0	0	0	0	0	0	0	0	0	0	0	0	0	0	0	0	0	0	0	0	0	0	0	0	0	0.0004	0	0	0	0	0	0	0	0	0	0	0	0	0	0
k__Bacteria/p__Bacteroidetes/c__Bacteroidia/o__Bacteroidales/f__Prevotellaceae/g__Prevotella	5.76923e-06	0	0	0	0	0	0	0	0	0	0	0	0	0	0	0	0	0	0	0	0	0	0.0003	0	0	0	0	0	0	0	0	0	0	0	0	0	0	0	0	0	0	0	0	0	0	0	0	0	0
[truncated: 4 more columns]

## Sheet: Outdoor_air
SampleID	avg	WT_Pre.Q1	Sink1.Q1	Sink2.Q1	Grill.table.Q1	Spice.rack.Q1	Soup.pot.Q1	S.J_kettle.Q1	WT_Fin.Q1	PWT.Q1	CB_Fin.Q1	Apron.Q1	Fan.Q1	Floor.Q1	WT_Pre.Q2	Sink1.Q2	Sink2.Q2	Grill.table.Q2	Spice.rack.Q2	Soup.pot.Q2	S.J_kettle.Q2	WT_Fin.Q2	PWT.Q2	CB_Fin.Q2	Apron.Q2	Fan.Q2	Floor.Q2	WT_Pre.Q3	Sink1.Q3	Sink2.Q3	Grill.table.Q3	Spice.rack.Q3	Soup.pot.Q3	S.J_kettle.Q3	WT_Fin.Q3	PWT.Q3	CB_Fin.Q3	Apron.Q3	Fan.Q3	Floor.Q3	WT_Pre.Q4	Sink1.Q4	Sink2.Q4	Grill.table.Q4	Spice.rack.Q4	Soup.pot.Q4	S.J_kettle.Q4	WT_Fin.Q4	PWT.Q4
sum_Outdoor_air	0.0988442	0	0.035	0.384	0	0	0.3983	0	0.1633	0.1976	0.6989	0	0.0666	0	0	0.4275	0.1678	0	0.3091	0	0	0	0	0.3966	0	0.1718	0	0	0.3001	0	0	0.0031	0	0	0	0	0.625	0	0.3802	0	0.0709	0.1721	0	0	0.0004	0	0	0.0885	0
k__Bacteria/p__Cyanobacteria/c__Chloroplast/o__Streptophyta/f__/g__	0.0517212	0	0.0281	0.3267	0	0	0.3729	0	0.0704	0.153	0.2102	0	0.0423	0	0	0.3207	0.0684	0	0.0127	0	0	0	0	0.1679	0	0.0965	0	0	0.0817	0	0	0.0015	0	0	0	0	0.3639	0	0.0938	0	0.0399	0.1543	0	0	0	0	0	0.0327	0
k__Bacteria/p__Proteobacteria/c__Gammaproteobacteria/o__Pseudomonadales/f__Pseudomonadaceae/g__Pseudomonas	0.0133308	0	0.0007	0.013	0	0	0.0038	0	0.0561	0.0092	0.2705	0	0.0041	0	0	0.0069	0.0209	0	0.1238	0	0	0	0	0.0697	0	0.0113	0	0	0.0073	0	0	0.0006	0	0	0	0	0.0828	0	0.0033	0	0.0017	0.0005	0	0	0.0002	0	0	0.0035	0
k__Bacteria/p__Proteobacteria/c__Gammaproteobacteria/o__Enterobacteriales/f__Enterobacteriaceae/g__	0.00885962	0	0.0008	0.003	0	0	0.0035	0	0.0189	0.0244	0.1896	0	0.0142	0	0	0.0324	0.0125	0	0.0646	0	0	0	0	0.0147	0	0.0023	0	0	0.0133	0	0	0.0009	0	0	0	0	0.0348	0	0.0036	0	0.008	0.0067	0	0	0.0002	0	0	0.0117	0
k__Bacteria/p__Proteobacteria/c__Betaproteobacteria/o__Burkholderiales/f__Burkholderiaceae/g__Burkholderia	0.00794615	0	0	0	0	0	0	0	0	0	0	0	0	0	0	0.0059	0.0174	0	0	0	0	0	0	0.0129	0	0.0129	0	0	0.1153	0	0	0	0	0	0	0	0.062	0	0.1804	0	0	0	0	0	0	0	0	0.0064	0
k__Bacteria/p__Proteobacteria/c__Gammaproteobacteria/o__Pseudomonadales/f__Moraxellaceae/g__Acinetobacter	0.00444423	0	0	0.001	0	0	0.0035	0	0.0024	0.001	0.014	0	0.0004	0	0	0.0226	0.0227	0	0.0081	0	0	0	0	0.0179	0	0.0162	0	0	0.0288	0	0	0	0	0	0	0	0.0517	0	0.0261	0	0.0006	0.0012	0	0	0	0	0	0.0056	0
k__Bacteria/p__Proteobacteria/c__Betaproteobacteria/o__Burkholderiales/f__Oxalobacteraceae/g__Janthinobacterium	0.00371731	0	0	0	0	0	0	0	0	0.0028	0.0035	0	0.0001	0	0	0.0009	0.0021	0	0.0882	0	0	0	0	0.0941	0	0.0005	0	0	0	0	0	0	0	0	0	0	0	0	0	0	0.0011	0	0	0	0	0	0	0	0
k__Bacteria/p__Proteobacteria/c__Betaproteobacteria/o__Burkholderiales/f__Alcaligenaceae/g__Achromobacter	0.001125	0	0	0	0	0	0	0	0	0	0	0	0	0	0	0.0006	0.0002	0	0	0	0	0	0	0	0	0.0001	0	0	0.0133	0	0	0	0	0	0	0	0.0125	0	0.0317	0	0.0001	0	0	0	0	0	0	0	0
k__Bacteria/p__Proteobacteria/c__Alphaproteobacteria/o__Rhizobiales/f__Methylobacteriaceae/g__Methylobacterium	0.00102692	0	0	0	0	0	0	0	0.0026	0	0.0018	0	0	0	0	0	0.0013	0	0	0	0	0	0	0	0	0.0034	0	0	0.0112	0	0	0	0	0	0	0	0.0051	0	0.0116	0	0.0004	0.0021	0	0	0	0	0	0.0073	0
k__Bacteria/p__Proteobacteria/c__Gammaproteobacteria/o__Pseudomonadales/f__Moraxellaceae/g__	0.000951923	0	0	0.0011	0	0	0	0	0.0005	0.0024	0.0025	0	0	0	0	0.011	0.0022	0	0.003	0	0	0	0	0.0099	0	0.0018	0	0	0.0054	0	0	0	0	0	0	0	0.004	0	0.002	0	0.0025	0.0003	0	0	0	0	0	0.0009	0
k__Bacteria/p__Bacteroidetes/c__Flavobacteriia/o__Flavobacteriales/f__[Weeksellaceae]/g__Chryseobacterium	0.000669231	0	0.0003	0.0034	0	0	0	0	0	0	0.0007	0	0.0002	0	0	0.0219	0	0	0.0049	0	0	0	0	0	0	0.0003	0	0	0	0	0	0	0	0	0	0	0.0009	0	0	0	0.0016	0.0003	0	0	0	0	0	0.0003	0
k__Bacteria/p__Proteobacteria/c__Gammaproteobacteria/o__Pseudomonadales/f__Moraxellaceae/g__Enhydrobacter	0.000453846	0	0	0.0179	0	0	0	0	0.0001	0	0	0	0.0002	0	0	0.0001	0	0	0	0	0	0	0	0.0008	0	0	0	0	0	0	0	0	0	0	0	0	0	0	0	0	0	0.0024	0	0	0	0	0	0	0
k__Bacteria/p__Proteobacteria/c__Gammaproteobacteria/o__Enterobacteriales/f__Enterobacteriaceae/g__Serratia	0.000388462	0	0.0012	0.0062	0	0	0.0101	0	0	0.0001	0.0004	0	0	0	0	0.0008	0	0	0	0	0	0	0	0	0	0	0	0	0	0	0	0	0	0	0	0	0	0	0	0	0.0004	0	0	0	0	0	0	0.0001	0
k__Bacteria/p__Proteobacteria/c__Gammaproteobacteria/o__Xanthomonadales/f__Xanthomonadaceae/g__Stenotrophomonas	0.000311538	0	0	0	0	0	0	0	0	0.0002	0	0	0	0	0	0	0.0026	0	0	0	0	0	0	0.0014	0	0.0008	0	0	0.0066	0	0	0	0	0	0	0	0.0006	0	0.0024	0	0.0003	0	0	0	0	0	0	0.0012	0
k__Bacteria/p__Proteobacteria/c__Alphaproteobacteria/o__Rhizobiales/f__/g__	0.000294231	0	0	0	0	0	0.001	0	0	0	0	0	0	0	0	0	0.0002	0	0	0	0	0	0	0	0	0	0	0	0.0045	0	0	0	0	0	0	0	0.0013	0	0.0016	0	0.0002	0	0	0	0	0	0	0.0054	0
k__Bacteria/p__Proteobacteria/c__Alphaproteobacteria/o__Rhizobiales/f__Bradyrhizobiaceae/g__	0.000286538	0	0.0012	0.0014	0	0	0.0018	0	0	0	0.001	0	0.0019	0	0	0	0	0	0	0	0	0	0	0	0	0	0	0	0	0	0	0	0	0	0	0	0.0009	0	0	0	0.0013	0	0	0	0	0	0	0.004	0
k__Bacteria/p__Actinobacteria/c__Actinobacteria/o__Actinomycetales/f__Micrococcaceae/g__	0.000269231	0	0	0	0	0	0	0	0	0.0007	0	0	0	0	0	0	0.0085	0	0	0	0	0	0	0	0	0.0023	0	0	0	0	0	0	0	0	0	0	0	0	0.0004	0	0.0002	0.0019	0	0	0	0	0	0	0
k__Bacteria/p__Bacteroidetes/c__Bacteroidia/o__Bacteroidales/f__Bacteroidaceae/g__Bacteroides	0.000265385	0	0	0	0	0	0	0	0	0	0	0	0	0	0	0	0.0002	0	0	0	0	0	0	0	0	0.002	0	0	0	0	0	0.0001	0	0	0	0	0.0022	0	0.0093	0	0	0	0	0	0	0	0	0	0
k__Bacteria/p__Proteobacteria/c__Betaproteobacteria/o__Burkholderiales/f__Comamonadaceae/g__	0.000259615	0	0	0	0	0	0	0	0	0	0	0	0	0	0	0.0009	0.0017	0	0	0	0	0	0	0	0	0.0008	0	0	0	0	0	0	0	0	0	0	0	0	0	0	0.0095	0	0	0	0	0	0	0	0
k__Bacteria/p__Actinobacteria/c__Actinobacteria/o__Actinomycetales/f__Micrococcaceae/g__Kocuria	0.000257692	0	0.0009	0	0	0	0.0008	0	0.0024	0	0.0015	0	0	0	0	0.0006	0	0	0	0	0	0	0	0.0003	0	0.0041	0	0	0	0	0	0	0	0	0	0	0	0	0.0008	0	0	0.0014	0	0	0	0	0	0.0004	0
k__Bacteria/p__Proteobacteria/c__Alphaproteobacteria/o__Sphingomonadales/f__Sphingomonadaceae/g__Sphingomonas	0.000228846	0	0	0.0003	0	0	0	0	0	0	0.0006	0	0.0002	0	0	0	0.003	0	0	0	0	0	0	0.0017	0	0.0007	0	0	0.0021	0	0	0	0	0	0	0	0	0	0.0012	0	0.0016	0	0	0	0	0	0	0.0003	0
k__Bacteria/p__Proteobacteria/c__Betaproteobacteria/o__Burkholderiales/f__Oxalobacteraceae/g__Ralstonia	0.0002	0	0	0	0	0	0	0	0	0	0	0	0	0	0	0	0	0	0	0	0	0	0	0.0027	0	0.002	0	0	0	0	0	0	0	0	0	0	0	0	0	0	0	0	0	0	0	0	0	0.0057	0
k__Bacteria/p__Firmicutes/c__Bacilli/o__Lactobacillales/f__Lactobacillaceae/g__Lactobacillus	0.000190385	0	0	0	0	0	0	0	0.0063	0	0	0	0	0	0	0.0021	0	0	0	0	0	0	0	0	0	0.0006	0	0	0	0	0	0	0	0	0	0	0	0	0.0009	0	0	0	0	0	0	0	0	0	0
k__Bacteria/p__Firmicutes/c__Bacilli/o__Bacillales/f__Staphylococcaceae/g__Staphylococcus	0.000173077	0	0.0003	0	0	0	0	0	0.001	0.0003	0	0	0.0005	0	0	0	0	0	0.0001	0	0	0	0	0	0	0.0015	0	0	0.0028	0	0	0	0	0	0	0	0	0	0.0015	0	0	0.0009	0	0	0	0	0	0	0
k__Bacteria/p__Firmicutes/c__Clostridia/o__Clostridiales/f__Clostridiaceae/g__	0.000169231	0	0	0	0	0	0	0	0	0	0	0	0.0002	0	0	0	0	0	0	0	0	0	0	0	0	0.0028	0	0	0	0	0	0	0	0	0	0	0	0	0.0056	0	0	0	0	0	0	0	0	0.0001	0
k__Bacteria/p__Proteobacteria/c__Gammaproteobacteria/o__Xanthomonadales/f__Xanthomonadaceae/g__	0.000161538	0	0	0	0	0	0	0	0.001	0	0.0008	0	0.0002	0	0	0	0.0017	0	0	0	0	0	0	0.0017	0	0.0014	0	0	0	0	0	0	0	0	0	0	0	0	0	0	0.0001	0	0	0	0	0	0	0.0014	0
k__Bacteria/p__Acidobacteria/c__[Chloracidobacteria]/o__RB41/f__Ellin6075/g__	0.000130769	0	0	0.0018	0	0	0	0	0	0	0	0	0	0	0	0	0.0009	0	0	0	0	0	0	0	0	0.0024	0	0	0.0009	0	0	0	0	0	0	0	0	0	0	0	0	0	0	0	0	0	0	0	0
k__Bacteria/p__Actinobacteria/c__Actinobacteria/o__Actinomycetales/f__Corynebacteriaceae/g__Corynebacterium	0.000121154	0	0.0011	0.0012	0	0	0	0	0.0015	0.0001	0.0014	0	0.0008	0	0	0	0	0	0	0	0	0	0	0	0	0	0	0	0	0	0	0	0	0	0	0	0	0	0	0	0	0	0	0	0	0	0	0.0001	0
k__Bacteria/p__Bacteroidetes/c__Flavobacteriia/o__Flavobacteriales/f__[Weeksellaceae]/g__Cloacibacterium	0.000101923	0	0	0.0015	0	0	0	0	0	0.0013	0	0	0.0005	0	0	0	0	0	0	0	0	0	0	0	0	0	0	0	0	0	0	0	0	0	0	0	0	0	0.002	0	0	0	0	0	0	0	0	0	0
k__Bacteria/p__Proteobacteria/c__Betaproteobacteria/o__Burkholderiales/f__Comamonadaceae/g__Delftia	8.46154e-05	0	0	0	0	0	0.0005	0	0	0	0	0	0	0	0	0	0	0	0	0	0	0	0	0	0	0	0	0	0.0035	0	0	0	0	0	0	0	0.0004	0	0	0	0	0	0	0	0	0	0	0	0
k__Bacteria/p__Proteobacteria/c__Alphaproteobacteria/o__Sphingomonadales/f__Sphingomonadaceae/g__Novosphingobium	7.88462e-05	0	0	0.0003	0	0	0	0	0	0	0	0	0	0	0	0	0	0	0.0035	0	0	0	0	0	0	0	0	0	0	0	0	0	0	0	0	0	0	0	0	0	0	0	0	0	0	0	0	0	0
k__Bacteria/p__Actinobacteria/c__Actinobacteria/o__Actinomycetales/f__Intrasporangiaceae/g__	5.38462e-05	0	0	0	0	0	0	0	0	0.0018	0	0	0	0	0	0	0	0	0	0	0	0	0	0	0	0.0008	0	0	0	0	0	0	0	0	0	0	0	0	0	0	0	0	0	0	0	0	0	0	0
k__Bacteria/p__Bacteroidetes/c__[Saprospirae]/o__[Saprospirales]/f__Chitinophagaceae/g__	4.61538e-05	0	0	0.0003	0	0	0	0	0	0	0	0	0	0	0	0	0	0	0	0	0	0	0	0	0	0.0004	0	0	0.0017	0	0	0	0	0	0	0	0	0	0	0	0	0	0	0	0	0	0	0	0
k__Bacteria/p__Proteobacteria/c__Betaproteobacteria/o__Rhodocyclales/f__Rhodocyclaceae/g__Dechloromonas	4.42308e-05	0	0	0.0023	0	0	0	0	0	0	0	0	0	0	0	0	0	0	0	0	0	0	0	0	0	0	0	0	0	0	0	0	0	0	0	0	0	0	0	0	0	0	0	0	0	0	0	0	0
k__Bacteria/p__TM7/c__TM7-1/o__/f__/g__	4.42308e-05	0	0	0	0	0	0	0	0	0	0	0	0	0	0	0	0	0	0	0	0	0	0	0	0	0	0	0	0	0	0	0	0	0	0	0	0	0	0	0	0	0	0	0	0	0	0	0	0
k__Bacteria/p__Bacteroidetes/c__Sphingobacteriia/o__Sphingobacteriales/f__Sphingobacteriaceae/g__Sphingobacterium	3.07692e-05	0	0	0	0	0	0	0	0.0001	0	0	0	0	0	0	0	0.0003	0	0	0	0	0	0	0	0	0.0006	0	0	0	0	0	0	0	0	0	0	0	0	0.0006	0	0	0	0	0	0	0	0	0	0
k__Bacteria/p__Proteobacteria/c__Alphaproteobacteria/o__Rhizobiales/f__Methylobacteriaceae/g__	3.07692e-05	0	0	0	0	0	0	0	0	0	0	0	0.0002	0	0	0	0.0002	0	0	0	0	0	0	0	0	0	0	0	0.0003	0	0	0	0	0	0	0	0	0	0.0003	0	0.0005	0	0	0	0	0	0	0	0
k__Bacteria/p__Bacteroidetes/c__Flavobacteriia/o__Flavobacteriales/f__Flavobacteriaceae/g__Flavobacterium	2.88462e-05	0	0.0003	0	0	0	0	0	0	0	0	0	0	0	0	0	0.0005	0	0	0	0	0	0	0.0007	0	0	0	0	0	0	0	0	0	0	0	0	0	0	0	0	0	0	0	0	0	0	0	0	0
k__Bacteria/p__Proteobacteria/c__Alphaproteobacteria/o__Rhodobacterales/f__Rhodobacteraceae/g__	2.5e-05	0	0	0	0	0	0	0	0	0	0	0	0	0	0	0	0	0	0	0	0	0	0	0	0	0.0002	0	0	0	0	0	0	0	0	0	0	0	0	0	0	0	0	0	0	0	0	0	0.0005	0
k__Bacteria/p__Actinobacteria/c__Actinobacteria/o__Actinomycetales/f__/g__	2.30769e-05	0	0	0	0	0	0	0	0	0	0	0	0	0	0	0	0	0	0	0	0	0	0	0	0	0	0	0	0	0	0	0	0	0	0	0	0	0	0	0	0.0009	0	0	0	0	0	0	0.0001	0
k__Bacteria/p__Actinobacteria/c__Actinobacteria/o__Actinomycetales/f__Propionibacteriaceae/g__Propionibacterium	2.30769e-05	0	0	0	0	0	0.0003	0	0	0	0.0001	0	0	0	0	0	0	0	0	0	0	0	0	0	0	0.0004	0	0	0	0	0	0	0	0	0	0	0	0	0.0004	0	0	0	0	0	0	0	0	0	0
k__Bacteria/p__Proteobacteria/c__Alphaproteobacteria/o__Rhizobiales/f__Phyllobacteriaceae/g__Mesorhizobium	2.11538e-05	0	0	0.0011	0	0	0	0	0	0	0	0	0	0	0	0	0	0	0	0	0	0	0	0	0	0	0	0	0	0	0	0	0	0	0	0	0	0	0	0	0	0	0	0	0	0	0	0	0
k__Bacteria/p__Proteobacteria/c__Betaproteobacteria/o__Burkholderiales/f__/g__	1.92308e-05	0	0	0	0	0	0	0	0	0	0	0	0.0003	0	0	0	0	0	0	0	0	0	0	0	0	0.0007	0	0	0	0	0	0	0	0	0	0	0	0	0	0	0	0	0	0	0	0	0	0	0
k__Bacteria/p__Proteobacteria/c__Betaproteobacteria/o__Burkholderiales/f__Oxalobacteraceae/g__	1.92308e-05	0	0	0	0	0	0	0	0	0.0003	0	0	0.0002	0	0	0	0	0	0	0	0	0	0	0	0	0.0003	0	0	0	0	0	0	0	0	0	0	0	0	0	0	0	0	0	0	0	0	0	0	0
k__Bacteria/p__Proteobacteria/c__Alphaproteobacteria/o__Sphingomonadales/f__Sphingomonadaceae/g__Kaistobacter	1.73077e-05	0	0	0.0008	0	0	0	0	0	0	0	0	0	0	0	0	0	0	0	0	0	0	0	0	0	0	0	0	0	0	0	0	0	0	0	0	0	0	0	0	0	0	0	0	0	0	0	0	0
k__Bacteria/p__Firmicutes/c__Clostridia/o__Clostridiales/f__Lachnospiraceae/g__Blautia	1.53846e-05	0	0.0001	0	0	0	0	0	0	0	0	0	0	0	0	0	0	0	0	0	0	0	0	0	0	0	0	0	0	0	0	0	0	0	0	0	0.0007	0	0	0	0	0	0	0	0	0	0	0	0
k__Bacteria/p__Proteobacteria/c__Alphaproteobacteria/o__Rickettsiales/f__mitochondria/Other	1.53846e-05	0	0	0.0001	0	0	0	0	0	0	0.0002	0	0	0	0	0	0	0	0	0	0	0	0	0.0001	0	0	0	0	0	0	0	0	0	0	0	0	0.0003	0	0	0	0	0.0001	0	0	0	0	0	0	0
k__Bacteria/p__Proteobacteria/c__Alphaproteobacteria/o__Sphingomonadales/f__Sphingomonadaceae/g__Sphingobium	1.53846e-05	0	0	0	0	0	0	0	0	0	0	0	0	0	0	0	0.0002	0	0	0	0	0	0	0	0	0	0	0	0.0003	0	0	0	0	0	0	0	0	0	0	0	0	0	0	0	0	0	0	0.0002	0
k__Bacteria/p__Proteobacteria/c__Deltaproteobacteria/o__Myxococcales/f__/g__	1.53846e-05	0	0	0	0	0	0	0	0	0	0	0	0	0	0	0	0	0	0	0	0	0	0	0	0	0	0	0	0.0008	0	0	0	0	0	0	0	0	0	0	0	0	0	0	0	0	0	0	0	0
k__Bacteria/p__Actinobacteria/c__Actinobacteria/o__Actinomycetales/f__Microbacteriaceae/g__	1.34615e-05	0	0	0	0	0	0	0	0	0	0	0	0	0	0	0	0	0	0	0	0	0	0	0	0	0.0007	0	0	0	0	0	0	0	0	0	0	0	0	0	0	0	0	0	0	0	0	0	0	0
k__Bacteria/p__Bacteroidetes/c__Cytophagia/o__Cytophagales/f__Cytophagaceae/g__Hymenobacter	1.34615e-05	0	0	0	0	0	0	0	0	0	0	0	0	0	0	0	0	0	0	0	0	0	0	0	0	0	0	0	0	0	0	0	0	0	0	0	0	0	0.0007	0	0	0	0	0	0	0	0	0	0
k__Bacteria/p__Proteobacteria/c__Alphaproteobacteria/o__Rickettsiales/f__/g__	1.34615e-05	0	0	0	0	0	0	0	0	0	0	0	0	0	0	0	0	0	0	0	0	0	0	0	0	0	0	0	0	0	0	0	0	0	0	0	0	0	0	0	0	0	0	0	0	0	0	0	0
k__Bacteria/p__Actinobacteria/c__Actinobacteria/o__Actinomycetales/f__Streptomycetaceae/g__	9.61538e-06	0	0	0	0	0	0	0	0	0	0	0	0	0	0	0	0	0	0	0	0	0	0	0	0	0	0	0	0	0	0	0	0	0	0	0	0	0	0	0	0	0	0	0	0	0	0	0.0005	0
k__Bacteria/p__Proteobacteria/c__Gammaproteobacteria/o__Pseudomonadales/f__Pseudomonadaceae/Other	9.61538e-06	0	0	0	0	0	0	0	0	0	0	0	0	0	0	0	0	0	0	0	0	0	0	0	0	0	0	0	0.0002	0	0	0	0	0	0	0	0.0003	0	0	0	0	0	0	0	0	0	0	0	0
k__Bacteria/p__Actinobacteria/c__Actinobacteria/o__Actinomycetales/f__Nocardioidaceae/g__Friedmanniella	7.69231e-06	0	0	0	0	0	0	0	0	0	0	0	0	0	0	0	0	0	0	0	0	0	0	0	0	0.0004	0	0	0	0	0	0	0	0	0	0	0	0	0	0	0	0	0	0	0	0	0	0	0
k__Bacteria/p__Bacteroidetes/c__Flavobacteriia/o__Flavobacteriales/f__[Weeksellaceae]/g__	7.69231e-06	0	0	0	0	0	0	0	0	0	0	0	0	0	0	0	0	0	0	0	0	0	0	0	0	0	0	0	0	0	0	0	0	0	0	0	0	0	0	0	0	0	0	0	0	0	0	0	0
k__Bacteria/p__Firmicutes/c__Clostridia/o__Clostridiales/f__/g__	7.69231e-06	0	0	0	0	0	0	0	0	0	0	0	0	0	0	0	0	0	0	0	0	0	0	0	0	0.0004	0	0	0	0	0	0	0	0	0	0	0	0	0	0	0	0	0	0	0	0	0	0	0
k__Bacteria/p__Proteobacteria/c__Gammaproteobacteria/o__Xanthomonadales/f__Sinobacteraceae/g__	7.69231e-06	0	0	0.0004	0	0	0	0	0	0	0	0	0	0	0	0	0	0	0	0	0	0	0	0	0	0	0	0	0	0	0	0	0	0	0	0	0	0	0	0	0	0	0	0	0	0	0	0	0
k__Bacteria/p__Firmicutes/c__Bacilli/o__Bacillales/f__Bacillaceae/g__Bacillus	5.76923e-06	0	0	0	0	0	0.0001	0	0	0	0	0	0	0	0	0	0.0001	0	0	0	0	0	0	0	0	0	0	0	0.0001	0	0	0	0	0	0	0	0	0	0	0	0	0	0	0	0	0	0	0	0
k__Bacteria/p__Firmicutes/c__Bacilli/o__Bacillales/f__Thermoactinomycetaceae/g__	5.76923e-06	0	0	0	0	0	0	0	0	0	0	0	0	0	0	0	0	0	0	0	0	0	0	0	0	0	0	0	0	0	0	0	0	0	0	0	0	0	0	0	0	0	0	0	0	0	0	0	0
k__Bacteria/p__Proteobacteria/c__Alphaproteobacteria/o__Rhodospirillales/f__Acetobacteraceae/g__	5.76923e-06	0	0	0	0	0	0	0	0	0	0	0	0	0	0	0	0	0	0	0	0	0	0	0	0	0	0	0	0	0	0	0	0	0	0	0	0.0003	0	0	0	0	0	0	0	0	0	0	0	0
k__Bacteria/p__Actinobacteria/c__Thermoleophilia/o__Solirubrobacterales/f__/g__	3.84615e-06	0	0	0	0	0	0	0	0	0	0	0	0	0	0	0	0	0	0	0	0	0	0	0	0	0.0002	0	0	0	0	0	0	0	0	0	0	0	0	0	0	0	0	0	0	0	0	0	0	0
k__Bacteria/p__Firmicutes/c__Clostridia/o__Clostridiales/f__Ruminococcaceae/g__	3.84615e-06	0	0	0	0	0	0	0	0	0	0	0	0	0	0	0	0	0	0	0	0	0	0	0	0	0	0	0	0	0	0	0	0	0	0	0	0.0002	0	0	0	0	0	0	0	0	0	0	0	0
k__Bacteria/p__Actinobacteria/c__Thermoleophilia/o__Solirubrobacterales/f__Patulibacteraceae/g__	1.92308e-06	0	0	0	0	0	0	0	0	0	0	0	0	0	0	0	0	0	0	0	0	0	0	0	0	0	0	0	0	0	0	0	0	0	0	0	0	0	0	0	0	0	0	0	0	0	0	0.0001	0
k__Bacteria/p__Bacteroidetes/c__Bacteroidia/o__Bacteroidales/f__Porphyromonadaceae/g__Dysgonomonas	1.92308e-06	0	0	0	0	0	0	0	0	0	0	0	0	0	0	0	0	0	0.0001	0	0	0	0	0	0	0	0	0	0	0	0	0	0	0	0	0	0	0	0	0	0	0	0	0	0	0	0	0	0
k__Bacteria/p__Bacteroidetes/c__Flavobacteriia/o__Flavobacteriales/f__[Weeksellaceae]/g__Elizabethkingia	1.92308e-06	0	0	0	0	0	0	0	0	0	0	0	0	0	0	0	0	0	0	0	0	0	0	0.0001	0	0	0	0	0	0	0	0	0	0	0	0	0	0	0	0	0	0	0	0	0	0	0	0	0
k__Bacteria/p__Firmicutes/c__Bacilli/o__Bacillales/f__Staphylococcaceae/g__Macrococcus	1.92308e-06	0	0	0	0	0	0	0	0	0	0	0	0	0	0	0	0	0	0	0	0	0	0	0	0	0	0	0	0	0	0	0	0	0	0	0	0	0	0	0	0	0	0	0	0	0	0	0	0
k__Bacteria/p__Firmicutes/c__Bacilli/o__Lactobacillales/f__/g__	1.92308e-06	0	0	0	0	0	0	0	0	0	0	0	0	0	0	0.0001	0	0	0	0	0	0	0	0	0	0	0	0	0	0	0	0	0	0	0	0	0	0	0	0	0	0	0	0	0	0	0	0	0
k__Bacteria/p__Firmicutes/c__Bacilli/o__Lactobacillales/f__Streptococcaceae/g__Streptococcus	1.92308e-06	0	0	0	0	0	0	0	0	0	0	0	0	0	0	0	0	0	0	0	0	0	0	0	0	0	0	0	0	0	0	0	0	0	0	0	0.0001	0	0	0	0	0	0	0	0	0	0	0	0
k__Bacteria/p__Planctomycetes/c__Planctomycetia/o__Gemmatales/f__Isosphaeraceae/g__	1.92308e-06	0	0	0	0	0	0	0	0	0	0	0	0.0001	0	0	0	0	0	0	0	0	0	0	0	0	0	0	0	0	0	0	0	0	0	0	0	0	0	0	0	0	0	0	0	0	0	0	0	0
k__Bacteria/p__Proteobacteria/c__Betaproteobacteria/o__Burkholderiales/f__Alcaligenaceae/g__	1.92308e-06	0	0	0.0001	0	0	0	0	0	0	0	0	0	0	0	0	0	0	0	0	0	0	0	0	0	0	0	0	0	0	0	0	0	0	0	0	0	0	0	0	0	0	0	0	0	0	0	0	0
k__Bacteria/p__Proteobacteria/c__Gammaproteobacteria/o__Enterobacteriales/f__Enterobacteriaceae/Other	1.92308e-06	0	0	0	0	0	0	0	0	0	0	0	0	0	0	0	0	0	0.0001	0	0	0	0	0	0	0	0	0	0	0	0	0	0	0	0	0	0	0	0	0	0	0	0	0	0	0	0	0	0
k__Bacteria/p__Proteobacteria/c__Gammaproteobacteria/o__Enterobacteriales/f__Enterobacteriaceae/g__Citrobacter	1.92308e-06	0	0	0	0	0	0	0	0	0	0.0001	0	0	0	0	0	0	0	0	0	0	0	0	0	0	0	0	0	0	0	0	0	0	0	0	0	0	0	0	0	0	0	0	0	0	0	0	0	0
k__Bacteria/p__Proteobacteria/c__Gammaproteobacteria/o__Xanthomonadales/f__Xanthomonadaceae/Other	1.92308e-06	0	0	0.0001	0	0	0	0	0	0	0	0	0	0	0	0	0	0	0	0	0	0	0	0	0	0	0	0	0	0	0	0	0	0	0	0	0	0	0	0	0	0	0	0	0	0	0	0	0
[truncated: 4 more columns]

## Sheet: Soil
SampleID	avg	WT_Pre.Q1	Sink1.Q1	Sink2.Q1	Grill.table.Q1	Spice.rack.Q1	Soup.pot.Q1	S.J_kettle.Q1	WT_Fin.Q1	PWT.Q1	CB_Fin.Q1	Apron.Q1	Fan.Q1	Floor.Q1	WT_Pre.Q2	Sink1.Q2	Sink2.Q2	Grill.table.Q2	Spice.rack.Q2	Soup.pot.Q2	S.J_kettle.Q2	WT_Fin.Q2	PWT.Q2	CB_Fin.Q2	Apron.Q2	Fan.Q2	Floor.Q2	WT_Pre.Q3	Sink1.Q3	Sink2.Q3	Grill.table.Q3	Spice.rack.Q3	Soup.pot.Q3	S.J_kettle.Q3	WT_Fin.Q3	PWT.Q3	CB_Fin.Q3	Apron.Q3	Fan.Q3	Floor.Q3	WT_Pre.Q4	Sink1.Q4	Sink2.Q4	Grill.table.Q4	Spice.rack.Q4	Soup.pot.Q4	S.J_kettle.Q4	WT_Fin.Q4	PWT.Q4
sum_Soil	0.361196	0.6687	0	0.0326	0.9917	0	0	0.2167	0.0008	0	0	0	0	0.6542	0.9957	0.1573	0.0005	0	0	1	0.999	1	0	0	0.9804	0.0094	0.9441	0.9981	0	0	0.9902	0	0.9453	0.9943	0.99	0.2262	0	0.9962	0.3701	0.9933	0	0.4436	0.6806	0	0	0.8145	0	0.0688	0
k__Bacteria/p__Firmicutes/c__Bacilli/o__Bacillales/f__Bacillaceae/g__Bacillus	0.350127	0.5563	0	0.0191	0.9688	0	0	0.1627	0.0001	0	0	0	0	0.6132	0.9877	0.1454	0.0003	0	0	0.999	0.998	1	0	0	0.9778	0.006	0.9238	0.9929	0	0	0.9838	0	0.9314	0.9901	0.9869	0.2029	0	0.986	0.3234	0.9809	0	0.433	0.6738	0	0	0.7913	0	0.0191	0
k__Bacteria/p__Proteobacteria/c__Gammaproteobacteria/o__Pseudomonadales/f__Pseudomonadaceae/g__Pseudomonas	0.00124808	0.04	0	0.0002	0	0	0	0	0	0	0	0	0	0	0	0.0013	0	0	0	0	0	0	0	0	0	0	0	0	0	0	0	0	0	0	0	0.0003	0	0	0.0016	0	0	0.0005	0	0	0	0	0	0.0009	0
k__Bacteria/p__Firmicutes/c__Bacilli/o__Bacillales/f__Planococcaceae/g__	0.00117692	0	0	0.0007	0	0	0	0.0487	0	0	0	0	0	0.0042	0	0.0013	0	0	0	0	0	0	0	0	0	0	0	0	0	0	0	0	0	0	0	0	0	0	0	0	0	0	0.0056	0	0	0	0	0	0
k__Bacteria/p__Firmicutes/c__Bacilli/o__Bacillales/f__Bacillaceae/g__	0.000959615	0	0	0.0003	0	0	0	0	0	0	0	0	0	0.0178	0	0	0	0	0	0	0	0	0	0	0	0.0004	0	0	0	0	0	0	0	0	0	0.0062	0	0.001	0	0	0	0	0	0	0	0.0232	0	0	0
k__Bacteria/p__Proteobacteria/c__Gammaproteobacteria/o__Enterobacteriales/f__Enterobacteriaceae/g__	0.000803846	0.0063	0	0.0001	0.003	0	0	0	0	0	0	0	0	0	0.004	0.0013	0	0	0	0	0	0	0	0	0	0	0	0.001	0	0	0	0	0.0137	0.0005	0.002	0.0028	0	0.003	0.0002	0.001	0	0.0017	0.0003	0	0	0	0	0.0009	0
k__Bacteria/p__Proteobacteria/c__Alphaproteobacteria/o__Rhizobiales/f__/g__	0.000625	0.0017	0	0	0	0	0	0	0	0	0	0	0	0	0	0	0	0	0	0	0	0	0	0	0	0	0	0	0	0	0	0	0	0	0	0.0008	0	0	0.0069	0	0	0	0	0	0	0	0	0.0206	0
k__Bacteria/p__Proteobacteria/c__Alphaproteobacteria/o__Rhizobiales/f__Rhizobiaceae/g__Agrobacterium	0.000565385	0.0196	0	0.0003	0	0	0	0	0	0	0	0	0	0	0	0	0	0	0	0	0	0	0	0	0	0	0	0	0	0	0	0	0	0	0	0	0	0	0.0054	0	0	0.0008	0	0	0	0	0	0.0019	0
k__Bacteria/p__Proteobacteria/c__Gammaproteobacteria/o__Pseudomonadales/f__Moraxellaceae/g__	0.000451923	0.0002	0	0.0001	0	0	0	0	0	0	0	0	0	0	0.004	0.0057	0	0	0	0	0	0	0	0	0.0009	0.0002	0	0	0	0	0.001	0	0	0	0	0.0082	0	0	0.002	0	0	0.0004	0	0	0	0	0	0.0008	0
k__Bacteria/p__Proteobacteria/c__Alphaproteobacteria/o__Rhizobiales/f__Rhizobiaceae/g__	0.000390385	0.0201	0	0.0002	0	0	0	0	0	0	0	0	0	0	0	0	0	0	0	0	0	0	0	0	0	0	0	0	0	0	0	0	0	0	0	0	0	0	0	0	0	0	0	0	0	0	0	0	0
k__Bacteria/p__Proteobacteria/c__Gammaproteobacteria/o__Aeromonadales/f__Aeromonadaceae/g__	0.000363462	0	0	0	0	0	0	0	0	0	0	0	0	0	0	0.0003	0	0	0	0	0	0	0	0	0	0	0.0185	0	0	0	0	0	0	0	0	0	0	0	0	0	0	0	0	0	0	0	0	0.0001	0
k__Bacteria/p__TM7/c__TM7-1/o__/f__/g__	0.000321154	0	0	0	0	0	0	0	0	0	0	0	0	0	0	0	0	0	0	0	0	0	0	0	0	0	0	0	0	0	0	0	0	0	0	0	0	0	0	0	0	0	0	0	0	0	0	0	0
k__Bacteria/p__Proteobacteria/c__Betaproteobacteria/o__Burkholderiales/f__Alcaligenaceae/g__	0.000313462	0	0	0.0027	0.0129	0	0	0	0.0007	0	0	0	0	0	0	0	0	0	0	0	0	0	0	0	0	0	0	0	0	0	0	0	0	0	0	0	0	0	0	0	0	0	0	0	0	0	0	0	0
k__Bacteria/p__Proteobacteria/c__Betaproteobacteria/o__Burkholderiales/f__Burkholderiaceae/g__Burkholderia	0.000303846	0	0	0	0	0	0	0	0	0	0	0	0	0	0	0.0001	0	0	0	0	0	0	0	0	0	0.0001	0	0	0	0	0	0	0	0	0	0	0	0	0.0152	0	0	0	0	0	0	0	0	0.0004	0
k__Bacteria/p__Firmicutes/c__Bacilli/o__Bacillales/f__Planococcaceae/g__Lysinibacillus	0.000253846	0	0	0	0	0	0	0.0006	0	0	0	0	0	0.0057	0	0	0	0	0	0	0	0	0	0	0	0	0	0	0	0	0	0	0	0	0	0	0	0	0	0	0	0.0007	0	0	0	0	0	0.0001	0
k__Bacteria/p__Proteobacteria/c__Gammaproteobacteria/o__Xanthomonadales/f__Xanthomonadaceae/g__	0.000238462	0.0091	0	0	0	0	0	0	0	0	0	0	0	0	0	0	0	0	0	0	0	0	0	0	0	0.0002	0	0	0	0	0	0	0	0	0	0	0	0	0	0	0	0.0008	0	0	0	0	0	0.0019	0
k__Bacteria/p__Proteobacteria/c__Alphaproteobacteria/o__Caulobacterales/f__Caulobacteraceae/g__	0.000221154	0.0051	0	0.0012	0.002	0	0	0	0	0	0	0	0	0	0	0	0	0	0	0	0	0	0	0	0	0	0	0	0	0	0	0	0	0	0	0.0005	0	0	0	0	0	0.0011	0	0	0	0	0	0.0003	0
k__Bacteria/p__Firmicutes/c__Bacilli/o__Bacillales/f__[Exiguobacteraceae]/g__Exiguobacterium	0.000219231	0	0	0	0	0	0	0	0	0	0	0	0	0	0	0	0	0	0	0	0	0	0	0	0	0	0	0	0	0	0	0	0	0	0	0.0009	0	0	0.0003	0.0099	0	0	0	0	0	0	0	0	0
k__Bacteria/p__Proteobacteria/c__Alphaproteobacteria/o__Rhizobiales/f__Bradyrhizobiaceae/g__	0.0002	0	0	0.0003	0	0	0	0	0	0	0	0	0	0	0	0	0	0	0	0	0	0	0	0	0	0	0	0	0	0	0	0	0	0	0	0	0	0	0	0	0	0	0	0	0	0	0	0.0085	0
k__Bacteria/p__Firmicutes/c__Bacilli/o__Bacillales/f__Paenibacillaceae/g__Paenibacillus	0.000192308	0	0	0	0	0	0	0.0035	0	0	0	0	0	0.0058	0	0	0	0	0	0	0	0	0	0	0	0	0	0	0	0	0	0	0	0	0	0	0	0	0.0007	0	0	0	0	0	0	0	0	0	0
k__Bacteria/p__Proteobacteria/c__Alphaproteobacteria/o__Rhodospirillales/f__Rhodospirillaceae/g__	0.000159615	0	0	0.0012	0	0	0	0	0	0	0	0	0	0	0	0	0	0	0	0	0	0	0	0	0	0	0	0	0	0	0	0	0	0	0	0	0	0	0	0	0	0	0	0	0	0	0	0.0066	0
k__Bacteria/p__Firmicutes/c__Bacilli/o__Bacillales/f__Paenibacillaceae/g__Brevibacillus	0.000132692	0	0	0	0	0	0	0.0009	0	0	0	0	0	0.006	0	0	0	0	0	0	0	0	0	0	0	0	0	0	0	0	0	0	0	0	0	0	0	0	0	0	0	0	0	0	0	0	0	0	0
k__Bacteria/p__Proteobacteria/c__Alphaproteobacteria/o__Caulobacterales/f__Caulobacteraceae/g__Phenylobacterium	0.000113462	0.001	0	0	0	0	0	0	0	0	0	0	0	0	0	0	0	0	0	0	0	0	0	0	0	0	0	0	0	0	0	0	0	0	0	0	0	0	0.0041	0	0	0	0	0	0	0	0	0.0007	0
k__Bacteria/p__Proteobacteria/c__Gammaproteobacteria/o__Pseudomonadales/f__Moraxellaceae/g__Acinetobacter	9.61538e-05	0.0016	0	0	0	0	0	0	0	0	0	0	0	0	0	0.0002	0	0	0	0	0	0	0	0	0	0	0	0	0	0	0	0	0	0	0	0.0004	0	0.0019	0.0007	0	0	0	0.0001	0	0	0	0	0.0001	0
k__Bacteria/p__Cyanobacteria/c__Chloroplast/o__Streptophyta/f__/g__	8.84615e-05	0.0004	0	0	0	0	0	0	0	0	0	0	0	0	0	0	0	0	0	0	0	0	0	0	0	0	0	0.002	0	0	0	0	0	0	0	0	0	0.001	0.0001	0	0	0.0009	0.0001	0	0	0	0	0	0
k__Bacteria/p__Actinobacteria/c__Actinobacteria/o__Actinomycetales/f__Micrococcaceae/g__	8.65385e-05	0	0	0	0	0	0	0	0	0	0	0	0	0	0	0	0.0001	0	0	0	0	0	0	0	0	0.0001	0	0	0	0	0	0	0	0	0	0	0	0.001	0.0006	0.001	0	0.0016	0	0	0	0	0	0	0
k__Bacteria/p__Proteobacteria/c__Gammaproteobacteria/o__Pseudomonadales/f__Pseudomonadaceae/g__	7.88462e-05	0.0015	0	0	0	0	0	0	0	0	0	0	0	0	0	0	0	0	0	0	0	0	0	0	0	0	0.0018	0	0	0	0	0	0	0	0	0	0	0	0	0	0	0	0	0	0	0	0	0.0008	0
k__Bacteria/p__Firmicutes/c__Bacilli/o__Bacillales/f__Planococcaceae/g__Sporosarcina	7.69231e-05	0	0	0	0.003	0	0	0	0	0	0	0	0	0	0	0	0	0	0	0	0	0	0	0	0	0	0	0	0	0	0	0	0	0	0	0	0	0	0	0	0	0	0	0	0	0	0	0	0
k__Bacteria/p__Proteobacteria/c__Betaproteobacteria/o__Burkholderiales/f__Alcaligenaceae/g__Achromobacter	7.30769e-05	0	0	0	0	0	0	0	0	0	0	0	0	0	0	0.0001	0	0	0	0	0	0	0	0	0	0	0	0	0	0	0	0	0	0	0	0	0	0	0.0037	0	0	0	0	0	0	0	0	0	0
k__Bacteria/p__Actinobacteria/c__Actinobacteria/o__Actinomycetales/f__Microbacteriaceae/g__Microbacterium	7.11538e-05	0	0	0.0001	0	0	0	0	0	0	0	0	0	0	0	0	0	0	0	0	0	0	0	0	0	0	0	0	0	0	0	0	0	0	0	0	0	0	0	0	0	0.0004	0	0	0	0	0	0.0002	0
k__Bacteria/p__Bacteroidetes/c__Flavobacteriia/o__Flavobacteriales/f__[Weeksellaceae]/g__Chryseobacterium	6.53846e-05	0.0004	0	0	0	0	0	0	0	0	0	0	0	0	0	0.0013	0	0	0	0	0	0	0	0	0	0	0	0	0	0	0.001	0	0	0	0	0	0	0	0	0	0	0.0002	0	0	0	0	0	0.0001	0
k__Bacteria/p__Bacteroidetes/c__Flavobacteriia/o__Flavobacteriales/f__Flavobacteriaceae/g__Flavobacterium	5.19231e-05	0	0	0	0	0	0	0	0	0	0	0	0	0	0	0	0.0001	0	0	0.001	0	0	0	0	0	0	0	0	0	0	0	0	0	0	0	0.0016	0	0	0	0	0	0	0	0	0	0	0	0	0
k__Bacteria/p__Proteobacteria/c__Alphaproteobacteria/o__Rhodospirillales/f__Rhodospirillaceae/g__Skermanella	5.19231e-05	0.0025	0	0	0	0	0	0	0	0	0	0	0	0	0	0	0	0	0	0	0	0	0	0	0	0	0	0	0	0	0	0	0	0	0	0	0	0	0	0	0	0	0	0	0	0	0	0.0002	0
k__Bacteria/p__Proteobacteria/c__Gammaproteobacteria/o__Pseudomonadales/f__Moraxellaceae/g__Moraxella	4.42308e-05	0	0	0	0	0	0	0	0	0	0	0	0	0	0	0	0	0	0	0	0	0	0	0	0	0	0	0	0	0	0	0	0	0	0	0	0	0.0023	0	0	0	0	0	0	0	0	0	0	0
k__Bacteria/p__Firmicutes/c__Bacilli/o__Bacillales/f__Staphylococcaceae/g__Staphylococcus	4.23077e-05	0	0	0	0	0	0	0	0	0	0	0	0	0	0	0	0	0	0	0	0	0	0	0	0	0	0	0	0	0	0	0	0	0.0015	0	0	0	0	0	0	0	0	0.0007	0	0	0	0	0	0
k__Bacteria/p__Proteobacteria/c__Gammaproteobacteria/o__Xanthomonadales/f__Xanthomonadaceae/g__Thermomonas	4.03846e-05	0	0	0	0	0	0	0	0	0	0	0	0	0	0	0	0	0	0	0	0	0	0	0	0	0	0	0	0	0	0	0	0	0	0	0	0	0	0	0	0	0	0	0	0	0	0	0	0
k__Bacteria/p__Proteobacteria/c__Alphaproteobacteria/o__Rhizobiales/f__Bradyrhizobiaceae/g__Balneimonas	3.65385e-05	0	0	0.0009	0	0	0	0	0	0	0	0	0	0	0	0	0	0	0	0	0	0	0	0	0	0.0002	0	0	0	0	0	0	0	0	0	0.0008	0	0	0	0	0	0	0	0	0	0	0	0	0
k__Bacteria/p__Acidobacteria/c__Acidobacteriia/o__Acidobacteriales/f__Koribacteraceae/g__	3.46154e-05	0	0	0	0	0	0	0	0	0	0	0	0	0	0	0	0	0	0	0	0	0	0	0	0	0	0	0	0	0	0	0	0	0	0	0	0	0	0	0	0	0	0	0	0	0	0	0	0
k__Bacteria/p__Firmicutes/c__Clostridia/o__Clostridiales/f__Clostridiaceae/g__Clostridium	3.46154e-05	0	0	0	0	0	0	0	0	0	0	0	0	0	0	0	0	0	0	0	0	0	0	0	0	0	0	0	0	0	0	0	0	0	0	0	0	0	0.0017	0	0	0	0	0	0	0	0	0	0
k__Bacteria/p__Firmicutes/c__Bacilli/o__Lactobacillales/f__Lactobacillaceae/g__Lactobacillus	3.26923e-05	0	0	0	0	0	0	0	0	0	0	0	0	0	0	0	0	0	0	0	0.001	0	0	0	0	0	0	0	0	0	0.0007	0	0	0	0	0	0	0	0	0	0	0	0	0	0	0	0	0	0
k__Bacteria/p__Proteobacteria/c__Alphaproteobacteria/o__Rhizobiales/f__Methylobacteriaceae/g__Methylobacterium	3.07692e-05	0	0	0	0	0	0	0	0	0	0	0	0	0	0	0	0	0	0	0	0	0	0	0	0	0	0	0	0	0	0	0	0	0	0	0	0	0	0.0003	0	0	0.0006	0	0	0	0	0	0.0005	0
k__Bacteria/p__Bacteroidetes/c__Sphingobacteriia/o__Sphingobacteriales/f__Sphingobacteriaceae/g__Sphingobacterium	2.88462e-05	0	0	0	0	0	0	0	0	0	0	0	0	0	0	0	0	0	0	0	0	0	0	0	0.0007	0	0	0	0	0	0.0007	0	0	0	0	0	0	0	0.0001	0	0	0	0	0	0	0	0	0	0
k__Bacteria/p__Acidobacteria/c__Acidobacteria-6/o__iii1-15/f__/g__	2.69231e-05	0	0	0.0007	0	0	0	0	0	0	0	0	0	0	0	0	0	0	0	0	0	0	0	0	0	0	0	0	0	0	0	0	0	0	0	0	0	0	0	0	0	0	0	0	0	0	0	0	0
k__Bacteria/p__Proteobacteria/c__Alphaproteobacteria/o__Sphingomonadales/f__Sphingomonadaceae/g__Novosphingobium	2.69231e-05	0.0013	0	0	0	0	0	0	0	0	0	0	0	0	0	0	0	0	0	0	0	0	0	0	0	0	0	0	0	0	0	0	0	0	0	0	0	0	0	0	0	0	0	0	0	0	0	0	0
k__Bacteria/p__Cyanobacteria/c__Chloroplast/o__Stramenopiles/f__/g__	2.5e-05	0	0	0	0	0	0	0	0	0	0	0	0	0	0	0	0	0	0	0	0	0	0	0	0.001	0.0003	0	0	0	0	0	0	0	0	0	0	0	0	0	0	0	0	0	0	0	0	0	0	0
k__Bacteria/p__Acidobacteria/c__[Chloracidobacteria]/o__RB41/f__Ellin6075/g__	2.30769e-05	0	0	0.0001	0	0	0	0	0	0	0	0	0	0	0	0	0	0	0	0	0	0	0	0	0	0	0	0.001	0	0	0	0	0	0	0	0	0	0	0	0	0	0	0	0	0	0	0	0	0
k__Bacteria/p__Actinobacteria/c__Actinobacteria/o__Actinomycetales/f__Propionibacteriaceae/g__Propionibacterium	2.30769e-05	0	0	0	0.001	0	0	0	0	0	0	0	0	0	0	0	0	0	0	0	0	0	0	0	0	0	0	0	0	0	0	0	0	0	0	0	0	0	0.0002	0	0	0	0	0	0	0	0	0	0
k__Bacteria/p__Firmicutes/c__Clostridia/o__Clostridiales/f__Lachnospiraceae/g__Blautia	2.30769e-05	0.0002	0	0	0	0	0	0	0	0	0	0	0	0	0	0	0	0	0	0	0	0	0	0	0	0	0	0	0	0	0	0	0	0.0009	0	0.0001	0	0	0	0	0	0	0	0	0	0	0	0	0
k__Bacteria/p__Proteobacteria/c__Alphaproteobacteria/o__Sphingomonadales/f__Sphingomonadaceae/g__Sphingomonas	2.11538e-05	0.0001	0	0	0	0	0	0	0	0	0	0	0	0	0	0	0	0	0	0	0	0	0	0	0	0	0	0	0	0	0	0	0	0	0	0	0	0	0.0004	0	0	0	0	0	0	0	0	0.0005	0
k__Bacteria/p__Proteobacteria/c__Gammaproteobacteria/o__Xanthomonadales/f__Sinobacteraceae/g__	2.11538e-05	0	0	0.0009	0	0	0	0	0	0	0	0	0	0	0	0	0	0	0	0	0	0	0	0	0	0.0002	0	0	0	0	0	0	0	0	0	0	0	0	0	0	0	0	0	0	0	0	0	0	0
k__Bacteria/p__Chloroflexi/c__Thermomicrobia/o__JG30-KF-CM45/f__/g__	1.92308e-05	0	0	0	0.001	0	0	0	0	0	0	0	0	0	0	0	0	0	0	0	0	0	0	0	0	0	0	0	0	0	0	0	0	0	0	0	0	0	0	0	0	0	0	0	0	0	0	0	0
k__Bacteria/p__Firmicutes/c__Bacilli/o__Lactobacillales/f__Streptococcaceae/g__Streptococcus	1.92308e-05	0	0	0	0	0	0	0	0	0	0	0	0	0	0	0	0	0	0	0	0	0	0	0	0	0	0	0	0	0	0	0	0	0	0.001	0	0	0	0	0	0	0	0	0	0	0	0	0	0
k__Bacteria/p__Firmicutes/c__Clostridia/o__Clostridiales/f__Lachnospiraceae/g__	1.92308e-05	0	0	0	0	0	0	0	0	0	0	0	0	0	0	0	0	0	0	0	0	0	0	0	0	0	0	0.001	0	0	0	0	0	0	0	0	0	0	0	0	0	0	0	0	0	0	0	0	0
k__Bacteria/p__Firmicutes/c__Clostridia/o__Clostridiales/f__Lachnospiraceae/g__Coprococcus	1.92308e-05	0	0	0	0	0	0	0	0	0	0	0	0	0	0	0	0	0	0	0	0	0	0	0	0	0	0	0	0	0	0.001	0	0	0	0	0	0	0	0	0	0	0	0	0	0	0	0	0	0
k__Bacteria/p__Firmicutes/c__Clostridia/o__Clostridiales/f__Ruminococcaceae/g__	1.92308e-05	0	0	0	0	0	0	0	0	0	0	0	0	0	0	0	0	0	0	0	0	0	0	0	0	0	0	0	0	0	0.001	0	0	0	0	0	0	0	0	0	0	0	0	0	0	0	0	0	0
k__Bacteria/p__Nitrospirae/c__Nitrospira/o__Nitrospirales/f__Nitrospiraceae/g__Nitrospira	1.92308e-05	0	0	0.001	0	0	0	0	0	0	0	0	0	0	0	0	0	0	0	0	0	0	0	0	0	0	0	0	0	0	0	0	0	0	0	0	0	0	0	0	0	0	0	0	0	0	0	0	0
k__Bacteria/p__Proteobacteria/c__Gammaproteobacteria/o__Xanthomonadales/f__Xanthomonadaceae/g__Luteimonas	1.92308e-05	0	0	0	0	0	0	0	0	0	0	0	0	0	0	0	0	0	0	0	0	0	0	0	0	0	0	0	0	0	0.001	0	0	0	0	0	0	0	0	0	0	0	0	0	0	0	0	0	0
k__Bacteria/p__Proteobacteria/c__Alphaproteobacteria/o__Rhizobiales/f__Methylobacteriaceae/g__	1.73077e-05	0	0	0	0	0	0	0	0	0	0	0	0	0	0	0	0	0	0	0	0	0	0	0	0	0	0	0	0	0	0	0	0	0	0	0	0	0	0.0002	0	0	0	0	0	0	0	0	0.0005	0
k__Bacteria/p__Proteobacteria/c__Alphaproteobacteria/o__Rhodospirillales/f__Acetobacteraceae/g__Roseomonas	1.73077e-05	0	0	0	0	0	0	0	0	0	0	0	0	0.0009	0	0	0	0	0	0	0	0	0	0	0	0	0	0	0	0	0	0	0	0	0	0	0	0	0	0	0	0	0	0	0	0	0	0	0
k__Bacteria/p__Firmicutes/c__Clostridia/o__Clostridiales/f__/g__	1.53846e-05	0	0	0	0	0	0	0	0	0	0	0	0	0	0	0	0	0	0	0	0	0	0	0	0	0	0	0	0	0	0	0	0.0002	0.0006	0	0	0	0	0	0	0	0	0	0	0	0	0	0	0
k__Bacteria/p__Firmicutes/c__Clostridia/o__Clostridiales/f__Clostridiaceae/g__	1.53846e-05	0	0	0	0	0	0	0	0	0	0	0	0	0	0	0	0	0	0	0	0	0	0	0	0	0	0	0	0	0	0	0	0	0	0	0	0	0	0.0007	0	0	0	0	0	0	0	0	0	0
k__Bacteria/p__Gemmatimonadetes/c__Gemmatimonadetes/o__N1423WL/f__/g__	1.53846e-05	0	0	0.0008	0	0	0	0	0	0	0	0	0	0	0	0	0	0	0	0	0	0	0	0	0	0	0	0	0	0	0	0	0	0	0	0	0	0	0	0	0	0	0	0	0	0	0	0	0
k__Bacteria/p__Proteobacteria/c__Gammaproteobacteria/o__Enterobacteriales/f__Enterobacteriaceae/g__Erwinia	1.53846e-05	0	0	0	0	0	0	0	0	0	0	0	0	0	0	0	0	0	0	0	0	0	0	0	0	0	0	0	0	0	0	0	0	0	0	0	0	0	0.0007	0	0	0.0001	0	0	0	0	0	0	0
k__Bacteria/p__Proteobacteria/c__Gammaproteobacteria/o__Pseudomonadales/f__Moraxellaceae/g__Enhydrobacter	1.53846e-05	0.0003	0	0	0	0	0	0	0	0	0	0	0	0	0	0	0	0	0	0	0	0	0	0	0	0	0	0	0	0	0	0	0	0	0	0.0001	0	0	0	0	0	0.0004	0	0	0	0	0	0	0
k__Bacteria/p__Proteobacteria/c__Gammaproteobacteria/o__Xanthomonadales/f__Xanthomonadaceae/g__Stenotrophomonas	1.34615e-05	0	0	0	0	0	0	0	0	0	0	0	0	0	0	0	0	0	0	0	0	0	0	0	0	0.0001	0	0	0	0	0	0	0	0	0	0	0	0	0.0005	0	0	0	0	0	0	0	0	0.0001	0
k__Bacteria/p__Chloroflexi/c__Anaerolineae/o__envOPS12/f__/g__	1.34615e-05	0	0	0.0007	0	0	0	0	0	0	0	0	0	0	0	0	0	0	0	0	0	0	0	0	0	0	0	0	0	0	0	0	0	0	0	0	0	0	0	0	0	0	0	0	0	0	0	0	0
k__Bacteria/p__Firmicutes/c__Clostridia/o__Clostridiales/f__Veillonellaceae/g__Veillonella	1.34615e-05	0	0	0	0	0	0	0	0	0	0	0	0	0	0	0	0	0	0	0	0	0	0	0	0	0	0	0	0	0	0	0	0	0.0007	0	0	0	0	0	0	0	0	0	0	0	0	0	0	0
k__Bacteria/p__Proteobacteria/c__Alphaproteobacteria/o__/f__/g__	1.34615e-05	0	0	0	0	0	0	0	0	0	0	0	0	0	0	0	0	0	0	0	0	0	0	0	0	0	0	0	0	0	0	0	0	0	0	0	0	0	0	0	0	0	0	0	0	0	0	0	0
k__Bacteria/p__Proteobacteria/c__Alphaproteobacteria/o__Rhizobiales/f__Bradyrhizobiaceae/g__Bradyrhizobium	1.34615e-05	0	0	0	0	0	0	0	0	0	0	0	0	0	0	0	0	0	0	0	0	0	0	0	0	0	0	0	0	0	0	0	0	0	0	0	0	0	0	0	0	0	0	0	0	0	0	0	0
k__Bacteria/p__Proteobacteria/c__Betaproteobacteria/o__/f__/g__	1.34615e-05	0	0	0	0	0	0	0	0	0	0	0	0	0	0	0	0	0	0	0	0	0	0	0	0	0	0	0	0	0	0	0	0	0	0	0	0	0	0	0	0	0	0	0	0	0	0	0.0007	0
k__Bacteria/p__Actinobacteria/c__Actinobacteria/o__Actinomycetales/f__Nocardioidaceae/g__	1.15385e-05	0	0	0	0	0	0	0	0	0	0	0	0	0	0	0	0	0	0	0	0	0	0	0	0	0.0005	0	0	0	0	0	0	0	0	0	0	0	0	0	0	0	0	0	0	0	0	0	0.0001	0
k__Bacteria/p__Actinobacteria/c__Actinobacteria/o__Bifidobacteriales/f__Bifidobacteriaceae/g__Bifidobacterium	1.15385e-05	0	0	0	0	0	0	0	0	0	0	0	0	0	0	0	0	0	0	0	0	0	0	0	0	0	0	0	0	0	0	0	0	0	0.0001	0	0	0	0	0.0005	0	0	0	0	0	0	0	0	0
k__Bacteria/p__Proteobacteria/c__Betaproteobacteria/o__Burkholderiales/f__Comamonadaceae/g__	1.15385e-05	0	0	0	0	0	0	0	0	0	0	0	0	0	0	0.0001	0	0	0	0	0	0	0	0	0	0	0	0	0	0	0	0	0	0	0	0	0	0	0	0	0	0	0	0	0	0	0	0	0
k__Bacteria/p__Proteobacteria/c__Alphaproteobacteria/o__Rhodobacterales/f__Rhodobacteraceae/g__Rubellimicrobium	9.61538e-06	0	0	0	0	0	0	0	0	0	0	0	0	0	0	0	0	0	0	0	0	0	0	0	0	0	0	0	0	0	0	0	0	0	0	0.0003	0	0	0	0	0	0	0	0	0	0	0	0	0
k__Bacteria/p__Proteobacteria/c__Alphaproteobacteria/o__Rickettsiales/f__/g__	9.61538e-06	0	0	0	0	0	0	0	0	0	0	0	0	0	0	0	0	0	0	0	0	0	0	0	0	0	0	0	0	0	0	0	0	0	0	0	0	0	0	0	0	0	0	0	0	0	0	0	0
k__Bacteria/p__Proteobacteria/c__Alphaproteobacteria/o__Sphingomonadales/f__Sphingomonadaceae/g__Sphingobium	9.61538e-06	0.0005	0	0	0	0	0	0	0	0	0	0	0	0	0	0	0	0	0	0	0	0	0	0	0	0	0	0	0	0	0	0	0	0	0	0	0	0	0	0	0	0	0	0	0	0	0	0	0
k__Bacteria/p__Proteobacteria/c__Alphaproteobacteria/o__Sphingomonadales/f__Sphingomonadaceae/g__Sphingopyxis	9.61538e-06	0.0005	0	0	0	0	0	0	0	0	0	0	0	0	0	0	0	0	0	0	0	0	0	0	0	0	0	0	0	0	0	0	0	0	0	0	0	0	0	0	0	0	0	0	0	0	0	0	0
k__Bacteria/p__TM6/c__SJA-4/o__/f__/g__	9.61538e-06	0	0	0	0	0	0	0	0	0	0	0	0	0	0	0	0	0	0	0	0	0	0	0	0	0	0	0	0	0	0	0	0	0	0	0	0	0	0	0	0	0	0	0	0	0	0	0	0
k__Bacteria/p__Actinobacteria/c__Actinobacteria/o__Actinomycetales/f__Mycobacteriaceae/g__Mycobacterium	7.69231e-06	0	0	0	0	0	0	0	0	0	0	0	0	0	0	0	0	0	0	0	0	0	0	0	0	0	0	0	0	0	0	0	0	0	0	0	0	0	0	0	0	0	0	0	0	0	0	0.0004	0
k__Bacteria/p__Bacteroidetes/c__[Saprospirae]/o__[Saprospirales]/f__Chitinophagaceae/g__	7.69231e-06	0	0	0.0002	0	0	0	0	0	0	0	0	0	0	0	0	0	0	0	0	0	0	0	0	0	0.0002	0	0	0	0	0	0	0	0	0	0	0	0	0	0	0	0	0	0	0	0	0	0	0
k__Bacteria/p__Firmicutes/c__Clostridia/o__Clostridiales/f__Peptostreptococcaceae/g__	7.69231e-06	0	0	0	0	0	0	0	0	0	0	0	0	0	0	0	0	0	0	0	0	0	0	0	0	0	0	0	0	0	0	0	0	0	0	0	0	0	0	0	0	0	0	0	0	0	0	0	0
k__Bacteria/p__Proteobacteria/c__Betaproteobacteria/o__Burkholderiales/f__Comamonadaceae/g__Comamonas	7.69231e-06	0	0	0	0	0	0	0	0	0	0	0	0	0	0	0.0001	0	0	0	0	0	0	0	0	0	0	0	0	0	0	0	0	0	0	0	0	0	0	0	0	0	0.0001	0	0	0	0	0	0.0001	0
k__Bacteria/p__Proteobacteria/c__Betaproteobacteria/o__Burkholderiales/f__Comamonadaceae/g__Variovorax	7.69231e-06	0	0	0	0	0	0	0	0	0	0	0	0	0.0004	0	0	0	0	0	0	0	0	0	0	0	0	0	0	0	0	0	0	0	0	0	0	0	0	0	0	0	0	0	0	0	0	0	0	0
k__Bacteria/p__Actinobacteria/c__Acidimicrobiia/o__Acidimicrobiales/f__AKIW874/g__	5.76923e-06	0	0	0	0	0	0	0	0	0	0	0	0	0	0	0	0	0	0	0	0	0	0	0	0	0	0	0	0	0	0	0	0	0	0	0	0	0	0	0	0	0	0	0	0	0	0	0.0003	0
k__Bacteria/p__Actinobacteria/c__Actinobacteria/o__Actinomycetales/f__Streptomycetaceae/g__	5.76923e-06	0	0	0	0	0	0	0	0	0	0	0	0	0	0	0	0	0	0	0	0	0	0	0	0	0	0	0	0	0	0	0	0	0	0	0	0	0	0	0	0	0	0	0	0	0	0	0.0003	0
k__Bacteria/p__Actinobacteria/c__Thermoleophilia/o__Solirubrobacterales/f__/g__	5.76923e-06	0	0	0	0	0	0	0	0	0	0	0	0	0	0	0	0	0	0	0	0	0	0	0	0	0.0003	0	0	0	0	0	0	0	0	0	0	0	0	0	0	0	0	0	0	0	0	0	0	0
k__Bacteria/p__Firmicutes/c__Bacilli/o__Bacillales/f__Paenibacillaceae/g__Aneurinibacillus	5.76923e-06	0	0	0	0	0	0	0.0003	0	0	0	0	0	0	0	0	0	0	0	0	0	0	0	0	0	0	0	0	0	0	0	0	0	0	0	0	0	0	0	0	0	0	0	0	0	0	0	0	0
k__Bacteria/p__Proteobacteria/c__Alphaproteobacteria/o__Sphingomonadales/f__Erythrobacteraceae/g__	5.76923e-06	0	0	0	0	0	0	0	0	0	0	0	0	0	0	0	0	0	0	0	0	0	0	0	0	0	0	0	0	0	0	0	0	0	0	0	0	0	0	0	0	0.0003	0	0	0	0	0	0	0
k__Bacteria/p__Proteobacteria/c__Deltaproteobacteria/o__Bdellovibrionales/f__Bdellovibrionaceae/g__Bdellovibrio	5.76923e-06	0	0	0	0	0	0	0	0	0	0	0	0	0	0	0	0	0	0	0	0	0	0	0	0	0	0	0	0	0	0	0	0	0	0	0	0	0	0	0	0	0	0	0	0	0	0	0.0003	0
k__Bacteria/p__Proteobacteria/c__Gammaproteobacteria/o__Enterobacteriales/f__Enterobacteriaceae/g__Enterobacter	5.76923e-06	0	0	0	0	0	0	0	0	0	0	0	0	0	0	0	0	0	0	0	0	0	0	0	0	0	0	0	0	0	0	0	0	0	0	0.0003	0	0	0	0	0	0	0	0	0	0	0	0	0
k__Bacteria/p__Actinobacteria/c__Actinobacteria/o__Actinomycetales/f__Nocardioidaceae/g__Aeromicrobium	3.84615e-06	0	0	0	0	0	0	0	0	0	0	0	0	0	0	0	0	0	0	0	0	0	0	0	0	0	0	0	0	0	0	0	0	0	0	0	0	0	0	0	0	0	0	0	0	0	0	0.0002	0
k__Bacteria/p__Bacteroidetes/c__Cytophagia/o__Cytophagales/f__Cytophagaceae/g__Hymenobacter	3.84615e-06	0	0	0	0	0	0	0	0	0	0	0	0	0	0	0	0	0	0	0	0	0	0	0	0	0	0	0	0	0	0	0	0	0	0	0	0	0	0.0002	0	0	0	0	0	0	0	0	0	0
k__Bacteria/p__Bacteroidetes/c__[Saprospirae]/o__[Saprospirales]/f__/g__	3.84615e-06	0	0	0	0	0	0	0	0	0	0	0	0	0.0002	0	0	0	0	0	0	0	0	0	0	0	0	0	0	0	0	0	0	0	0	0	0	0	0	0	0	0	0	0	0	0	0	0	0	0
k__Bacteria/p__Proteobacteria/c__Alphaproteobacteria/o__Rhizobiales/f__Hyphomicrobiaceae/g__Hyphomicrobium	3.84615e-06	0	0	0	0	0	0	0	0	0	0	0	0	0	0	0	0	0	0	0	0	0	0	0	0	0	0	0	0	0	0	0	0	0	0	0	0	0	0	0	0	0	0	0	0	0	0	0.0002	0
k__Bacteria/p__Proteobacteria/c__Alphaproteobacteria/o__Rhizobiales/f__Phyllobacteriaceae/g__	3.84615e-06	0	0	0.0002	0	0	0	0	0	0	0	0	0	0	0	0	0	0	0	0	0	0	0	0	0	0	0	0	0	0	0	0	0	0	0	0	0	0	0	0	0	0	0	0	0	0	0	0	0
k__Bacteria/p__Proteobacteria/c__Alphaproteobacteria/o__Sphingomonadales/f__Sphingomonadaceae/g__	3.84615e-06	0	0	0	0	0	0	0	0	0	0	0	0	0	0	0	0	0	0	0	0	0	0	0	0	0	0	0	0	0	0	0	0	0	0	0	0	0	0	0	0	0	0	0	0	0	0	0	0
k__Bacteria/p__Proteobacteria/c__Alphaproteobacteria/o__Sphingomonadales/f__Sphingomonadaceae/g__Blastomonas	3.84615e-06	0	0	0	0	0	0	0	0	0	0	0	0	0	0	0	0	0	0	0	0	0	0	0	0	0	0	0	0	0	0	0	0	0	0	0	0	0	0	0	0	0	0	0	0	0	0	0.0002	0
k__Bacteria/p__Proteobacteria/c__Betaproteobacteria/o__Burkholderiales/f__Oxalobacteraceae/g__	3.84615e-06	0	0	0	0	0	0	0	0	0	0	0	0	0	0	0	0	0	0	0	0	0	0	0	0	0	0	0	0	0	0	0	0	0	0	0	0	0	0	0	0	0	0	0	0	0	0	0	0
k__Bacteria/p__Proteobacteria/c__Betaproteobacteria/o__SC-I-84/f__/g__	3.84615e-06	0	0	0.0002	0	0	0	0	0	0	0	0	0	0	0	0	0	0	0	0	0	0	0	0	0	0	0	0	0	0	0	0	0	0	0	0	0	0	0	0	0	0	0	0	0	0	0	0	0
k__Bacteria/p__Acidobacteria/c__Acidobacteria-6/o__iii1-15/f__mb2424/g__	1.92308e-06	0	0	0.0001	0	0	0	0	0	0	0	0	0	0	0	0	0	0	0	0	0	0	0	0	0	0	0	0	0	0	0	0	0	0	0	0	0	0	0	0	0	0	0	0	0	0	0	0	0
k__Bacteria/p__Acidobacteria/c__Sva0725/o__Sva0725/f__/g__	1.92308e-06	0	0	0	0	0	0	0	0	0	0	0	0	0	0	0	0	0	0	0	0	0	0	0	0	0.0001	0	0	0	0	0	0	0	0	0	0	0	0	0	0	0	0	0	0	0	0	0	0	0
k__Bacteria/p__Actinobacteria/c__Actinobacteria/o__Actinomycetales/f__Geodermatophilaceae/g__	1.92308e-06	0	0	0	0	0	0	0	0	0	0	0	0	0	0	0	0	0	0	0	0	0	0	0	0	0.0001	0	0	0	0	0	0	0	0	0	0	0	0	0	0	0	0	0	0	0	0	0	0	0
k__Bacteria/p__Actinobacteria/c__Thermoleophilia/o__Solirubrobacterales/f__Solirubrobacteraceae/g__	1.92308e-06	0	0	0.0001	0	0	0	0	0	0	0	0	0	0	0	0	0	0	0	0	0	0	0	0	0	0	0	0	0	0	0	0	0	0	0	0	0	0	0	0	0	0	0	0	0	0	0	0	0
k__Bacteria/p__Chloroflexi/c__P2-11E/o__/f__/g__	1.92308e-06	0	0	0.0001	0	0	0	0	0	0	0	0	0	0	0	0	0	0	0	0	0	0	0	0	0	0	0	0	0	0	0	0	0	0	0	0	0	0	0	0	0	0	0	0	0	0	0	0	0
k__Bacteria/p__Firmicutes/c__Bacilli/o__Lactobacillales/f__Enterococcaceae/g__Enterococcus	1.92308e-06	0	0	0	0	0	0	0	0	0	0	0	0	0	0	0	0	0	0	0	0	0	0	0	0	0	0	0	0	0	0	0	0	0	0	0	0	0	0.0001	0	0	0	0	0	0	0	0	0	0
k__Bacteria/p__Firmicutes/c__Bacilli/o__Turicibacterales/f__Turicibacteraceae/g__Turicibacter	1.92308e-06	0	0	0	0	0	0	0	0	0	0	0	0	0	0	0	0	0	0	0	0	0	0	0	0	0	0	0	0	0	0	0	0	0	0	0	0	0	0.0001	0	0	0	0	0	0	0	0	0	0
k__Bacteria/p__Firmicutes/c__Erysipelotrichi/o__Erysipelotrichales/f__Erysipelotrichaceae/g__[Eubacterium]	1.92308e-06	0	0	0	0	0	0	0	0	0	0	0	0	0	0	0	0	0	0	0	0	0	0	0	0	0	0	0.0001	0	0	0	0	0	0	0	0	0	0	0	0	0	0	0	0	0	0	0	0	0
k__Bacteria/p__Proteobacteria/c__Alphaproteobacteria/o__BD7-3/f__/g__	1.92308e-06	0	0	0	0	0	0	0	0	0	0	0	0	0	0	0	0	0	0	0	0	0	0	0	0	0	0	0	0	0	0	0	0	0	0	0	0	0	0	0	0	0	0	0	0	0	0	0	0
k__Bacteria/p__Proteobacteria/c__Alphaproteobacteria/o__Rhizobiales/f__Hyphomicrobiaceae/g__Devosia	1.92308e-06	0	0	0	0	0	0	0	0	0	0	0	0	0	0	0	0	0	0	0	0	0	0	0	0	0.0001	0	0	0	0	0	0	0	0	0	0	0	0	0	0	0	0	0	0	0	0	0	0	0
k__Bacteria/p__Proteobacteria/c__Alphaproteobacteria/o__Rhodobacterales/f__Rhodobacteraceae/g__	1.92308e-06	0	0	0	0	0	0	0	0	0	0	0	0	0	0	0	0	0	0	0	0	0	0	0	0	0	0	0	0	0	0	0	0	0	0	0	0	0	0	0	0	0	0	0	0	0	0	0.0001	0
k__Bacteria/p__Proteobacteria/c__Alphaproteobacteria/o__Rickettsiales/f__mitochondria/Other	1.92308e-06	0	0	0	0	0	0	0	0	0	0	0	0	0	0	0	0	0	0	0	0	0	0	0	0	0	0	0.0001	0	0	0	0	0	0	0	0	0	0	0	0	0	0	0	0	0	0	0	0	0
k__Bacteria/p__Proteobacteria/c__Alphaproteobacteria/o__Sphingomonadales/f__Sphingomonadaceae/g__Kaistobacter	1.92308e-06	0	0	0.0001	0	0	0	0	0	0	0	0	0	0	0	0	0	0	0	0	0	0	0	0	0	0	0	0	0	0	0	0	0	0	0	0	0	0	0	0	0	0	0	0	0	0	0	0	0
k__Bacteria/p__Proteobacteria/c__Betaproteobacteria/o__Burkholderiales/f__Burkholderiaceae/g__	1.92308e-06	0	0	0	0	0	0	0	0	0	0	0	0	0	0	0	0	0	0	0	0	0	0	0	0	0.0001	0	0	0	0	0	0	0	0	0	0	0	0	0	0	0	0	0	0	0	0	0	0	0
k__Bacteria/p__Proteobacteria/c__Betaproteobacteria/o__Burkholderiales/f__Oxalobacteraceae/g__Janthinobacterium	1.92308e-06	0	0	0	0	0	0	0	0	0	0	0	0	0	0	0.0001	0	0	0	0	0	0	0	0	0	0	0	0	0	0	0	0	0	0	0	0	0	0	0	0	0	0	0	0	0	0	0	0	0
k__Bacteria/p__Proteobacteria/c__Betaproteobacteria/o__Burkholderiales/f__Oxalobacteraceae/g__Ralstonia	1.92308e-06	0	0	0	0	0	0	0	0	0	0	0	0	0	0	0	0	0	0	0	0	0	0	0	0	0	0	0	0	0	0	0	0	0	0	0	0	0	0	0	0	0	0	0	0	0	0	0.0001	0
k__Bacteria/p__Proteobacteria/c__Betaproteobacteria/o__MND1/f__/g__	1.92308e-06	0	0	0	0	0	0	0	0	0	0	0	0	0	0	0	0	0	0	0	0	0	0	0	0	0.0001	0	0	0	0	0	0	0	0	0	0	0	0	0	0	0	0	0	0	0	0	0	0	0
k__Bacteria/p__Proteobacteria/c__Gammaproteobacteria/o__Enterobacteriales/f__Enterobacteriaceae/g__Serratia	1.92308e-06	0	0	0	0	0	0	0	0	0	0	0	0	0	0	0	0	0	0	0	0	0	0	0	0	0	0	0	0	0	0	0	0	0	0	0	0	0	0	0	0	0	0	0	0	0	0	0	0
k__Bacteria/p__Proteobacteria/c__Gammaproteobacteria/o__Thiotrichales/f__Piscirickettsiaceae/g__	1.92308e-06	0	0	0	0	0	0	0	0	0	0	0	0	0	0	0	0	0	0	0	0	0	0	0	0	0.0001	0	0	0	0	0	0	0	0	0	0	0	0	0	0	0	0	0	0	0	0	0	0	0
[truncated: 4 more columns]

## Sheet: Phyllosphere
SampleID	avg	WT_Pre.Q1	Sink1.Q1	Sink2.Q1	Grill.table.Q1	Spice.rack.Q1	Soup.pot.Q1	S.J_kettle.Q1	WT_Fin.Q1	PWT.Q1	CB_Fin.Q1	Apron.Q1	Fan.Q1	Floor.Q1	WT_Pre.Q2	Sink1.Q2	Sink2.Q2	Grill.table.Q2	Spice.rack.Q2	Soup.pot.Q2	S.J_kettle.Q2	WT_Fin.Q2	PWT.Q2	CB_Fin.Q2	Apron.Q2	Fan.Q2	Floor.Q2	WT_Pre.Q3	Sink1.Q3	Sink2.Q3	Grill.table.Q3	Spice.rack.Q3	Soup.pot.Q3	S.J_kettle.Q3	WT_Fin.Q3	PWT.Q3	CB_Fin.Q3	Apron.Q3	Fan.Q3	Floor.Q3	WT_Pre.Q4	Sink1.Q4	Sink2.Q4	Grill.table.Q4	Spice.rack.Q4	Soup.pot.Q4	S.J_kettle.Q4	WT_Fin.Q4	PWT.Q4
sum_Phyllosphere	0.223694	0.2539	0.8784	0.3942	0	0	0	0.0001	0.6687	0.1013	0.1857	0	0.6087	0	0	0	0	0.9331	0.1632	0	0	0	0.9939	0.0001	0.0097	0.0595	0.0322	0	0.2054	0	0.0015	0.9739	0.0547	0.0051	0.0014	0.5984	0.1619	0	0.0035	0.0006	0.2218	0.2617	0	0	0.8193	0	0	0.5504	0.4321
k__Bacteria/p__Proteobacteria/c__Gammaproteobacteria/o__Enterobacteriales/f__Enterobacteriaceae/g__	0.0937519	0.0717	0.067	0.0074	0	0	0	0	0.2454	0.0351	0.1435	0	0.3776	0	0	0	0	0	0.0939	0	0	0	0.9857	0	0	0.0012	0	0	0.0258	0	0	0.7139	0.0223	0.0004	0	0.1947	0.0251	0	0.0001	0	0.0728	0.0335	0	0	0.7585	0	0	0.2499	0.0046
k__Bacteria/p__Proteobacteria/c__Gammaproteobacteria/o__Pseudomonadales/f__Moraxellaceae/g__Acinetobacter	0.0316019	0.0324	0.0028	0.0023	0	0	0	0	0.0203	0.0012	0.0099	0	0.0135	0	0	0	0	0.6596	0.0091	0	0	0	0	0	0	0.0135	0	0	0.0457	0	0	0.025	0	0	0	0.0873	0.0313	0	0.0002	0	0.0034	0.0038	0	0	0.003	0	0	0.067	0.0117
k__Bacteria/p__Firmicutes/c__Bacilli/o__Bacillales/f__Bacillaceae/g__Bacillus	0.0291788	0.089	0.003	0.0992	0	0	0	0	0.0137	0.0077	0.0039	0	0.0076	0	0	0	0	0.2675	0	0	0	0	0	0	0.0041	0.0182	0.0151	0	0.0245	0	0.0007	0.1827	0.0246	0.0019	0.0005	0.2216	0.0009	0	0.0014	0.0001	0.0063	0.1063	0	0	0	0	0	0.0729	0.0178
k__Bacteria/p__Proteobacteria/c__Gammaproteobacteria/o__Enterobacteriales/f__Enterobacteriaceae/g__Serratia	0.01215	0.003	0.4065	0.1175	0	0	0	0	0	0.0016	0.0035	0	0.009	0	0	0	0	0	0	0	0	0	0	0	0	0	0	0	0	0	0	0	0	0	0	0	0	0	0	0	0.0111	0	0	0	0	0	0	0.0048	0
k__Bacteria/p__Proteobacteria/c__Betaproteobacteria/o__Burkholderiales/f__Alcaligenaceae/g__	0.00744808	0	0.1075	0.0165	0	0	0	0	0.2276	0.0061	0	0	0.0296	0	0	0	0	0	0	0	0	0	0	0	0	0	0	0	0	0	0	0	0	0	0	0	0	0	0	0	0	0	0	0	0	0	0	0	0
k__Bacteria/p__Actinobacteria/c__Actinobacteria/o__Actinomycetales/f__Dietziaceae/g__Dietzia	0.00675577	0	0.0957	0.0194	0	0	0	0	0.0164	0.0056	0	0	0.0415	0	0	0	0	0	0	0	0	0	0	0	0	0	0	0	0	0	0	0	0	0	0	0	0	0	0	0	0.0154	0.0796	0	0	0	0	0	0.0139	0
k__Bacteria/p__Proteobacteria/c__Alphaproteobacteria/o__Caulobacterales/f__Caulobacteraceae/g__	0.004775	0.0015	0.0479	0.0214	0	0	0	0	0.0245	0.0087	0.0032	0	0.0219	0	0	0	0	0	0	0	0	0	0	0	0	0.0007	0	0	0.0007	0	0	0	0	0	0	0.0012	0	0	0	0	0.0315	0.0008	0	0	0	0	0	0.0032	0.0704
k__Bacteria/p__Proteobacteria/c__Alphaproteobacteria/o__Rhodobacterales/f__Rhodobacteraceae/g__Paracoccus	0.00468269	0.0283	0.001	0.0005	0	0	0	0	0.0017	0.0001	0	0	0.0174	0	0	0	0	0	0.0001	0	0	0	0	0	0.0052	0.0011	0	0	0.0129	0	0.0001	0	0	0	0	0.0015	0	0	0	0	0.001	0	0	0	0	0	0	0.0253	0.1388
k__Bacteria/p__Proteobacteria/c__Gammaproteobacteria/o__Pseudomonadales/f__Moraxellaceae/g__Enhydrobacter	0.00224615	0.0109	0.0028	0.0453	0	0	0	0	0.0037	0	0	0	0.0022	0	0	0	0	0	0	0	0	0	0	0	0	0	0	0	0	0	0	0.001	0	0	0	0.0021	0	0	0	0	0	0.0065	0	0	0	0	0	0	0.0193
k__Bacteria/p__Proteobacteria/c__Gammaproteobacteria/o__Aeromonadales/f__Aeromonadaceae/g__	0.00204808	0	0	0.0026	0	0	0	0	0.001	0	0	0	0	0	0	0	0	0	0.0112	0	0	0	0	0	0	0	0.0171	0	0.0653	0	0	0	0	0	0	0	0	0	0	0	0	0	0	0	0.0047	0	0	0.0036	0
k__Bacteria/p__Actinobacteria/c__Actinobacteria/o__Actinomycetales/f__Micrococcaceae/g__Micrococcus	0.00198269	0	0.0628	0.0135	0	0	0	0	0.0086	0.0062	0	0	0.007	0	0	0	0	0	0	0	0	0	0	0	0	0	0	0	0	0	0	0	0	0	0	0	0	0	0	0	0	0	0	0	0	0	0	0.0001	0
k__Bacteria/p__Proteobacteria/c__Gammaproteobacteria/o__Pseudomonadales/f__Moraxellaceae/g__	0.00159038	0.0004	0.0023	0.0023	0	0	0	0	0.0047	0.0026	0.0019	0	0	0	0	0	0	0	0.003	0	0	0	0	0.0001	0.0001	0.0013	0	0	0.0058	0	0	0.001	0	0	0	0.0315	0.0019	0	0	0	0.0115	0.0001	0	0	0	0	0	0.0115	0.0003
k__Bacteria/p__Proteobacteria/c__Alphaproteobacteria/o__Sphingomonadales/f__Sphingomonadaceae/g__Sphingomonas	0.00151538	0.0009	0	0.0007	0	0	0	0	0	0	0.0004	0	0.0026	0	0	0	0	0	0	0	0	0	0.001	0	0	0.0014	0	0	0.0035	0	0	0	0	0	0	0	0	0	0.0002	0	0.0142	0	0	0	0	0	0	0.0077	0.0408
k__Bacteria/p__Proteobacteria/c__Gammaproteobacteria/o__Pseudomonadales/f__Pseudomonadaceae/g__Pseudomonas	0.00145385	0.0029	0.0013	0.0004	0	0	0	0	0.0123	0.0003	0.0035	0	0.0014	0	0	0	0	0.005	0.0028	0	0	0	0.001	0	0	0.0001	0	0	0.0001	0	0	0.0091	0	0	0	0.0003	0.0016	0	0	0	0	0	0	0	0.0295	0	0	0.0013	0.0003
k__Bacteria/p__Firmicutes/c__Clostridia/o__Clostridiales/f__Ruminococcaceae/g__	0.00115962	0	0	0	0	0	0	0	0.001	0	0	0	0	0	0	0	0	0	0	0	0	0	0	0	0	0.0003	0	0	0	0	0	0	0	0	0	0.0007	0.057	0	0	0	0	0	0	0	0	0	0	0.0007	0
k__Bacteria/p__Proteobacteria/c__Betaproteobacteria/o__Burkholderiales/f__Comamonadaceae/g__	0.00106538	0	0	0	0	0	0	0	0	0	0	0	0	0	0	0	0	0	0	0	0	0	0	0	0	0.0001	0	0	0	0	0	0	0	0	0	0.0029	0	0	0	0	0.0228	0	0	0	0	0	0	0.0009	0.0244
k__Bacteria/p__Proteobacteria/c__Betaproteobacteria/o__Burkholderiales/f__Oxalobacteraceae/g__Janthinobacterium	0.00103846	0	0	0	0	0	0	0	0	0.0005	0.0004	0	0.0009	0	0	0	0	0	0.0372	0	0	0	0	0	0	0.0002	0	0	0	0	0	0	0	0	0	0	0	0	0	0	0.0032	0	0	0	0	0	0	0	0.0029
k__Bacteria/p__Actinobacteria/c__Actinobacteria/o__Actinomycetales/f__Microbacteriaceae/g__Microbacterium	0.00103269	0	0.0009	0.0007	0	0	0	0	0.003	0.0021	0	0	0.0042	0	0	0	0	0	0	0	0	0	0	0	0	0.0002	0	0	0	0	0	0	0	0	0	0	0	0	0	0	0.0008	0.0005	0	0	0	0	0	0.001	0
k__Bacteria/p__Firmicutes/c__Bacilli/o__Bacillales/f__[Exiguobacteraceae]/g__Exiguobacterium	0.000996154	0	0	0	0	0	0	0	0	0	0	0	0	0	0	0	0	0	0.0007	0	0	0	0	0	0	0	0	0	0	0	0	0.0029	0	0	0	0.0235	0	0	0	0.0001	0.0002	0	0	0	0	0	0	0.0017	0.0035
k__Bacteria/p__Proteobacteria/c__Gammaproteobacteria/o__Enterobacteriales/f__Enterobacteriaceae/g__Erwinia	0.000892308	0.0029	0	0.0009	0	0	0	0	0	0.0007	0.0079	0	0	0	0	0	0	0.001	0	0	0	0	0	0	0	0	0	0	0.001	0	0	0.003	0	0	0	0.004	0.0173	0	0.0009	0	0	0.0019	0	0	0	0	0	0	0.0019
k__Bacteria/p__Firmicutes/c__Bacilli/o__Lactobacillales/f__Lactobacillaceae/g__Lactobacillus	0.000823077	0	0.001	0	0	0	0	0	0.0414	0	0	0	0	0	0	0	0	0	0	0	0	0	0	0	0	0.0002	0	0	0	0	0.0002	0	0	0	0	0	0	0	0	0	0	0	0	0	0	0	0	0	0
k__Bacteria/p__Firmicutes/c__Bacilli/o__Lactobacillales/f__Leuconostocaceae/g__	0.000809615	0	0	0	0	0	0	0	0	0.0002	0	0	0.0008	0	0	0	0	0	0	0	0	0	0	0	0	0	0	0	0	0	0	0.0139	0	0	0	0	0.0033	0	0	0	0.0061	0.0064	0	0	0	0	0	0.0086	0
k__Bacteria/p__Actinobacteria/c__Actinobacteria/o__Bifidobacteriales/f__Bifidobacteriaceae/g__Bifidobacterium	0.000778846	0	0	0.001	0	0	0	0	0	0	0	0	0	0	0	0	0	0	0	0	0	0	0	0	0	0.003	0	0	0.0004	0	0.0003	0.007	0.004	0.002	0.0008	0.0116	0.01	0	0	0.0004	0	0	0	0	0	0	0	0	0
k__Bacteria/p__Actinobacteria/c__Actinobacteria/o__Actinomycetales/f__Brevibacteriaceae/g__Brevibacterium	0.000736538	0	0.0093	0.0069	0	0	0	0	0.0034	0.013	0	0	0.0019	0	0	0	0	0	0	0	0	0	0	0	0	0	0	0	0	0	0	0	0	0	0	0	0	0	0	0	0	0	0	0	0	0	0	0.0038	0
k__Bacteria/p__Firmicutes/c__Bacilli/o__Lactobacillales/f__Leuconostocaceae/g__Leuconostoc	0.000734615	0	0	0.0015	0	0	0	0	0.001	0.002	0	0	0.0032	0	0	0	0	0	0.0009	0	0	0	0	0	0	0.0003	0	0	0	0	0	0.004	0	0	0	0	0.0062	0	0	0	0.0011	0.0116	0	0	0	0	0	0.0038	0
k__Bacteria/p__Firmicutes/c__Bacilli/o__Bacillales/f__Planococcaceae/g__Lysinibacillus	0.000730769	0	0.0186	0.0003	0	0	0	0	0.0097	0.0004	0	0	0.006	0	0	0	0	0	0	0	0	0	0	0	0	0	0	0	0	0	0	0	0	0	0	0	0	0	0	0	0.0002	0.0007	0	0	0	0	0	0.0012	0
k__Bacteria/p__Proteobacteria/c__Alphaproteobacteria/o__Rhodobacterales/f__Rhodobacteraceae/g__Rubellimicrobium	0.000688462	0	0	0	0	0	0	0	0	0	0	0	0.0051	0	0	0	0	0	0	0	0	0	0.001	0	0	0.0003	0	0	0.0006	0	0	0	0	0	0	0.0005	0	0	0	0	0	0	0	0	0	0	0	0	0.0269
k__Bacteria/p__Firmicutes/c__Bacilli/o__Bacillales/f__Bacillaceae/g__	0.000626923	0	0	0.0017	0	0	0	0	0	0	0.0027	0	0.0086	0	0	0	0	0	0	0	0	0	0	0	0	0.0013	0	0	0	0	0	0	0	0	0	0.0117	0	0	0	0	0.0013	0	0	0	0	0	0	0	0
k__Bacteria/p__Proteobacteria/c__Gammaproteobacteria/o__Xanthomonadales/f__Xanthomonadaceae/g__Luteimonas	0.000573077	0	0	0	0	0	0	0	0	0	0	0	0	0	0	0	0	0	0	0	0	0	0	0	0	0	0	0	0	0	0	0	0	0	0	0	0	0	0	0	0	0	0	0	0	0	0	0	0.0298
k__Bacteria/p__Actinobacteria/c__Actinobacteria/o__Actinomycetales/f__Corynebacteriaceae/g__Corynebacterium	0.000546154	0	0.0145	0.0008	0	0	0	0	0.007	0.0001	0.0004	0	0.005	0	0	0	0	0	0	0	0	0	0	0	0	0	0	0	0	0	0	0	0	0	0	0	0	0	0	0	0	0	0	0	0	0	0	0.0004	0
k__Bacteria/p__Firmicutes/c__Bacilli/o__Bacillales/f__Planococcaceae/g__	0.000413462	0	0	0.0093	0	0	0	0.0001	0.0086	0	0	0	0	0	0	0	0	0	0	0	0	0	0	0	0	0.0001	0	0	0	0	0	0	0	0	0	0	0	0	0	0	0	0	0	0	0	0	0	0	0
k__Bacteria/p__Bacteroidetes/c__Flavobacteriia/o__Flavobacteriales/f__[Weeksellaceae]/g__Chryseobacterium	0.000380769	0.0004	0.0047	0.0034	0	0	0	0	0	0	0.0002	0	0.0013	0	0	0	0	0	0.0026	0	0	0	0	0	0	0	0	0	0	0	0	0	0	0	0	0	0	0	0	0	0.0039	0.0004	0	0	0	0	0	0.0007	0
k__Bacteria/p__Actinobacteria/c__Actinobacteria/o__Actinomycetales/f__Dermabacteraceae/g__Brachybacterium	0.000373077	0	0.0087	0.0034	0	0	0	0	0.0007	0.0021	0.0003	0	0	0	0	0	0	0	0	0	0	0	0	0	0	0	0	0	0	0	0	0	0	0	0	0	0	0	0	0	0	0	0	0	0	0	0	0.0042	0
k__Bacteria/p__Proteobacteria/c__Alphaproteobacteria/o__Rhizobiales/f__Methylobacteriaceae/g__Methylobacterium	0.000367308	0	0	0	0	0	0	0	0.0013	0	0	0	0	0	0	0	0	0	0	0	0	0	0	0	0	0.0001	0	0	0.0016	0	0	0	0	0	0	0	0.0001	0	0	0	0.0007	0.0003	0	0	0	0	0	0.0067	0.0038
k__Bacteria/p__Proteobacteria/c__Alphaproteobacteria/o__Rhizobiales/f__Rhizobiaceae/g__Agrobacterium	0.00035	0.0013	0.0007	0.0007	0	0	0	0	0	0.0001	0	0	0.0091	0	0	0	0	0	0.0001	0	0	0	0	0	0	0	0	0	0.0004	0	0	0	0	0	0	0	0	0	0	0	0.0002	0	0	0	0	0	0	0.0025	0
k__Bacteria/p__Firmicutes/c__Bacilli/o__Lactobacillales/f__Streptococcaceae/g__Lactococcus	0.000319231	0	0	0	0	0	0	0	0	0	0.0023	0	0	0	0	0	0	0	0	0	0	0	0	0	0	0	0	0	0	0	0	0.001	0	0	0	0	0.0024	0	0.0001	0	0.001	0.0057	0	0	0	0	0	0.003	0.0003
k__Bacteria/p__Proteobacteria/c__Betaproteobacteria/o__Burkholderiales/f__Oxalobacteraceae/g__	0.000307692	0	0	0	0	0	0	0	0	0.0007	0	0	0.0048	0	0	0	0	0	0	0	0	0	0	0	0	0.0004	0	0	0	0	0	0	0	0	0	0	0	0	0	0	0	0	0	0	0	0	0	0	0.0019
k__Bacteria/p__Proteobacteria/c__Alphaproteobacteria/o__Rhizobiales/f__/g__	0.000286538	0.0001	0	0	0	0	0	0	0	0	0	0	0	0	0	0	0	0	0	0	0	0	0.001	0	0	0	0	0	0.001	0	0	0	0	0	0	0.0001	0.0001	0	0	0	0	0	0	0	0	0	0	0.0101	0.0005
k__Bacteria/p__Proteobacteria/c__Betaproteobacteria/o__Burkholderiales/f__Burkholderiaceae/g__Burkholderia	0.000284615	0	0	0	0	0	0	0	0	0	0	0	0	0	0	0	0	0	0	0	0	0	0	0	0	0.0004	0	0	0.0073	0	0	0.001	0	0	0	0	0.0017	0	0.0003	0	0	0	0	0	0	0	0	0.0041	0
k__Bacteria/p__Proteobacteria/c__Gammaproteobacteria/o__Enterobacteriales/f__Enterobacteriaceae/g__Citrobacter	0.000238462	0	0.0018	0	0	0	0	0	0	0	0.0008	0	0	0	0	0	0	0	0	0	0	0	0	0	0	0	0	0	0	0	0	0	0	0	0	0	0	0	0	0	0	0	0	0	0.0082	0	0	0	0
k__Bacteria/p__Firmicutes/c__Clostridia/o__Clostridiales/f__Clostridiaceae/g__	0.000209615	0	0	0	0	0	0	0	0	0	0	0	0.0031	0	0	0	0	0	0	0	0	0	0	0	0	0.0011	0	0	0	0	0	0.003	0	0	0	0	0	0	0.0002	0	0	0	0	0	0	0	0	0.0007	0
k__Bacteria/p__Proteobacteria/c__Gammaproteobacteria/o__Enterobacteriales/f__Enterobacteriaceae/g__Enterobacter	0.0002	0	0.001	0	0	0	0	0	0	0	0	0	0	0	0	0	0	0	0	0	0	0	0.001	0	0	0	0	0	0	0	0	0.0013	0	0	0	0.0002	0	0	0	0	0	0	0	0	0.0069	0	0	0	0
k__Bacteria/p__Actinobacteria/c__Actinobacteria/o__Actinomycetales/f__Intrasporangiaceae/g__	0.000194231	0	0	0	0	0	0	0	0	0.0014	0	0	0	0	0	0	0	0	0	0	0	0	0	0	0	0.0002	0	0	0	0	0	0	0	0	0	0	0	0	0	0	0	0	0	0	0	0	0	0	0.0079
k__Bacteria/p__Proteobacteria/c__Gammaproteobacteria/o__Xanthomonadales/f__Xanthomonadaceae/g__	0.000178846	0.0006	0	0	0	0	0	0	0.0019	0	0.0001	0	0.0015	0	0	0	0	0	0	0	0	0	0	0	0	0.0001	0	0	0	0	0	0	0	0	0	0	0	0	0	0	0.0001	0.0002	0	0	0	0	0	0.0018	0
k__Bacteria/p__Cyanobacteria/c__Chloroplast/o__Streptophyta/f__/g__	0.000176923	0	0.0018	0.0007	0	0	0	0	0.0006	0	0.0003	0	0.0013	0	0	0	0	0	0.0001	0	0	0	0	0	0	0.0001	0	0	0.0001	0	0	0.0024	0	0	0	0	0.0003	0	0	0	0.0002	0.0006	0	0	0	0	0	0.0003	0
k__Bacteria/p__Proteobacteria/c__Betaproteobacteria/o__Burkholderiales/f__Comamonadaceae/g__Variovorax	0.000165385	0	0	0	0	0	0	0	0	0	0	0	0	0	0	0	0	0	0	0	0	0	0	0	0	0	0	0	0	0	0	0	0	0	0	0.001	0	0	0	0	0.0051	0	0	0	0	0	0	0	0.0025
k__Bacteria/p__TM7/c__TM7-3/o__EW055/f__/g__	0.000153846	0	0	0	0	0	0	0	0	0	0	0	0	0	0	0	0	0	0	0	0	0	0	0	0	0	0	0	0	0	0	0	0	0	0	0	0	0	0	0	0	0	0	0	0	0	0	0	0
k__Bacteria/p__Proteobacteria/c__Alphaproteobacteria/o__Rhodobacterales/f__Rhodobacteraceae/g__Rhodobacter	0.000151923	0	0.0008	0	0	0	0	0	0	0.0002	0	0	0	0	0	0	0	0	0	0	0	0	0	0	0	0	0	0	0	0	0	0	0	0	0	0	0	0	0	0	0	0	0	0	0	0	0	0	0
k__Bacteria/p__Bacteroidetes/c__Cytophagia/o__Cytophagales/f__Cytophagaceae/g__Larkinella	0.00015	0	0	0	0	0	0	0	0	0	0	0	0	0	0	0	0	0	0	0	0	0	0.002	0	0	0	0	0	0	0	0	0	0	0	0	0	0	0	0	0	0	0	0	0	0	0	0	0	0.0058
k__Bacteria/p__Proteobacteria/c__Alphaproteobacteria/o__Rhodobacterales/f__Rhodobacteraceae/g__	0.000144231	0	0	0	0	0	0	0	0	0	0	0	0.0006	0	0	0	0	0	0	0	0	0	0	0	0	0	0	0	0	0	0	0	0	0	0	0	0	0	0	0	0	0	0	0	0	0	0	0.0031	0
k__Bacteria/p__Proteobacteria/c__Gammaproteobacteria/o__Enterobacteriales/f__Enterobacteriaceae/g__Klebsiella	0.000134615	0	0	0	0	0	0	0	0	0	0	0	0	0	0	0	0	0	0	0	0	0	0	0	0	0	0	0	0	0	0	0	0	0	0	0	0.0008	0	0	0	0.0001	0	0	0	0.0061	0	0	0	0
k__Bacteria/p__Proteobacteria/c__Alphaproteobacteria/o__Sphingomonadales/f__Sphingomonadaceae/g__Sphingobium	0.000126923	0.0014	0	0	0	0	0	0	0	0	0	0	0	0	0	0	0	0	0	0	0	0	0	0	0	0	0	0	0.0002	0	0	0	0	0	0	0	0	0	0	0	0	0	0	0	0	0	0	0.0005	0
k__Bacteria/p__Proteobacteria/c__Betaproteobacteria/o__Burkholderiales/f__Comamonadaceae/g__Hydrogenophaga	0.000126923	0	0	0	0	0	0	0	0	0	0	0	0	0	0	0	0	0	0	0	0	0	0	0	0	0	0	0	0	0	0	0	0	0	0	0	0	0	0	0	0	0	0	0	0	0	0	0	0
k__Bacteria/p__Firmicutes/c__Bacilli/o__Lactobacillales/f__/g__	0.000123077	0	0.0013	0.0002	0	0	0	0	0.0003	0	0	0	0.0001	0	0	0	0	0	0	0	0	0	0	0	0	0	0	0	0	0	0	0	0	0	0	0	0	0	0	0	0.0005	0.0004	0	0	0	0	0	0.0029	0
k__Bacteria/p__Bacteroidetes/c__Cytophagia/o__Cytophagales/f__Cytophagaceae/g__Spirosoma	0.000115385	0	0	0	0	0	0	0	0	0	0	0	0	0	0	0	0	0	0	0	0	0	0	0	0	0.001	0	0	0	0	0	0	0	0	0	0	0	0	0	0	0	0	0	0	0	0	0	0	0.005
k__Bacteria/p__Firmicutes/c__Bacilli/o__Bacillales/f__Planococcaceae/g__Sporosarcina	0.000109615	0	0	0	0	0	0	0	0.001	0	0	0	0	0	0	0	0	0	0	0	0	0	0	0	0	0.0003	0	0	0	0	0	0	0	0	0	0	0	0	0	0	0	0	0	0	0	0	0	0	0
k__Bacteria/p__TM7/c__TM7-1/o__/f__/g__	0.000109615	0	0	0	0	0	0	0	0	0	0	0	0	0	0	0	0	0	0	0	0	0	0	0	0	0	0	0	0	0	0	0	0	0	0	0	0	0	0	0	0	0	0	0	0	0	0	0	0
k__Bacteria/p__Cyanobacteria/c__Chloroplast/o__Stramenopiles/f__/g__	0.000105769	0	0	0	0	0	0	0	0	0	0	0	0.0036	0	0	0	0	0	0	0	0	0	0	0	0	0.0009	0	0	0	0	0	0	0	0	0	0	0	0	0	0	0	0	0	0	0	0	0	0	0
k__Bacteria/p__Firmicutes/c__Bacilli/o__Bacillales/f__Staphylococcaceae/g__Staphylococcus	0.000105769	0.0001	0.0033	0	0	0	0	0	0.0008	0	0	0	0.0007	0	0	0	0	0	0	0	0	0	0	0	0	0	0	0	0.0003	0	0	0	0	0.0003	0	0	0	0	0	0	0	0	0	0	0	0	0	0	0
k__Bacteria/p__Actinobacteria/c__Actinobacteria/o__Actinomycetales/f__Micrococcaceae/g__	0.000101923	0	0	0	0	0	0	0	0	0.0006	0	0	0.0009	0	0	0	0	0	0	0	0	0	0	0	0	0.0012	0	0	0	0	0	0	0	0	0	0	0	0	0	0	0.0005	0.0012	0	0	0	0	0	0	0
k__Bacteria/p__Actinobacteria/c__Actinobacteria/o__Actinomycetales/f__Nocardiaceae/g__Rhodococcus	9.42308e-05	0	0	0	0	0	0	0	0	0	0	0	0	0	0	0	0	0	0	0	0	0	0	0	0	0	0	0	0	0	0	0	0	0	0	0	0	0	0	0	0	0	0	0	0	0	0	0	0.0049
k__Bacteria/p__Actinobacteria/c__Actinobacteria/o__Actinomycetales/f__/g__	9.23077e-05	0	0	0	0	0	0	0	0	0	0	0	0	0	0	0	0	0	0	0	0	0	0	0	0	0	0	0	0	0	0	0	0	0	0	0	0	0	0	0	0.0025	0	0	0	0	0	0	0.0008	0
k__Bacteria/p__Bacteroidetes/c__Sphingobacteriia/o__Sphingobacteriales/f__Sphingobacteriaceae/g__Sphingobacterium	8.65385e-05	0	0	0	0	0	0	0	0.0009	0	0	0	0	0	0	0	0	0	0	0	0	0	0	0	0.0003	0.0003	0	0	0	0	0	0	0	0	0	0	0	0	0	0	0.0004	0	0	0	0.0017	0	0	0	0
k__Bacteria/p__Proteobacteria/c__Gammaproteobacteria/o__Xanthomonadales/f__Xanthomonadaceae/g__Stenotrophomonas	8.65385e-05	0	0	0	0	0	0	0	0	0	0	0	0	0	0	0	0	0	0	0	0	0	0	0	0	0	0	0	0.0012	0	0	0.0007	0	0	0	0	0	0	0	0	0.0002	0	0	0	0	0	0	0.002	0
k__Bacteria/p__Proteobacteria/c__Gammaproteobacteria/o__Pseudomonadales/f__Pseudomonadaceae/g__	8.46154e-05	0.0003	0	0	0	0	0	0	0	0	0	0	0	0	0	0	0	0	0	0	0	0	0	0	0	0	0	0	0.0027	0	0	0	0	0	0	0	0	0	0	0	0	0	0	0	0	0	0	0.0014	0
k__Bacteria/p__Firmicutes/c__Bacilli/o__Turicibacterales/f__Turicibacteraceae/g__Turicibacter	8.07692e-05	0	0	0	0	0	0	0	0	0	0	0	0	0	0	0	0	0	0	0	0	0	0	0	0	0.0032	0	0	0	0	0	0	0	0	0	0	0	0	0.0001	0	0	0	0	0	0	0	0	0	0
k__Bacteria/p__Proteobacteria/c__Alphaproteobacteria/o__Rhizobiales/f__Aurantimonadaceae/g__	7.5e-05	0	0	0	0	0	0	0	0	0	0	0	0.001	0	0	0	0	0	0	0	0	0	0	0	0	0.0001	0	0	0	0	0	0	0	0	0	0	0	0	0	0	0	0	0	0	0	0	0	0.0019	0.0003
k__Bacteria/p__Proteobacteria/c__Alphaproteobacteria/o__Rhizobiales/f__Rhizobiaceae/g__	7.30769e-05	0.0026	0	0.0012	0	0	0	0	0	0	0	0	0	0	0	0	0	0	0	0	0	0	0	0	0	0	0	0	0	0	0	0	0	0	0	0	0	0	0	0	0	0	0	0	0	0	0	0	0
k__Bacteria/p__Proteobacteria/c__Alphaproteobacteria/o__Rhodospirillales/f__Acetobacteraceae/g__	7.11538e-05	0	0	0	0	0	0	0	0.001	0	0	0	0	0	0	0	0	0	0	0	0	0	0	0	0	0	0	0	0	0	0	0	0	0	0	0	0.0007	0	0	0	0	0	0	0	0	0	0	0	0
k__Bacteria/p__Proteobacteria/c__Alphaproteobacteria/o__Caulobacterales/f__Caulobacteraceae/g__Phenylobacterium	7.11538e-05	0	0	0	0	0	0	0	0	0	0	0	0.0009	0	0	0	0	0	0	0	0	0	0	0	0	0	0	0	0.0005	0	0	0	0	0	0	0	0	0	0	0	0	0	0	0	0	0	0	0.0018	0
k__Bacteria/p__Actinobacteria/c__Actinobacteria/o__Actinomycetales/f__Gordoniaceae/g__Gordonia	6.53846e-05	0	0	0	0	0	0	0	0	0	0	0	0	0	0	0	0	0	0	0	0	0	0	0	0	0	0	0	0	0	0	0	0	0	0	0	0	0	0	0	0	0	0	0	0	0	0	0.0034	0
k__Bacteria/p__Actinobacteria/c__Actinobacteria/o__Actinomycetales/f__Nocardioidaceae/g__	5.96154e-05	0	0	0.0009	0	0	0	0	0	0	0	0	0	0	0	0	0	0	0	0	0	0	0	0	0	0.0014	0	0	0	0	0	0	0	0	0	0	0	0	0	0	0	0	0	0	0	0	0	0.0008	0
k__Bacteria/p__Firmicutes/c__Clostridia/o__Clostridiales/f__Lachnospiraceae/g__[Ruminococcus]	5.96154e-05	0	0	0	0	0	0	0	0	0	0	0	0	0	0	0	0	0	0	0	0	0	0	0	0	0	0	0	0	0	0	0	0.003	0	0.0001	0	0	0	0	0	0	0	0	0	0	0	0	0	0
k__Bacteria/p__Bacteroidetes/c__[Saprospirae]/o__[Saprospirales]/f__Chitinophagaceae/g__	5.76923e-05	0	0	0.0005	0	0	0	0	0	0	0	0	0.001	0	0	0	0	0	0	0	0	0	0	0	0	0.0004	0	0	0.0011	0	0	0	0	0	0	0	0	0	0	0	0	0	0	0	0	0	0	0	0
k__Bacteria/p__Actinobacteria/c__Actinobacteria/o__Actinomycetales/f__Micrococcaceae/g__Arthrobacter	5.57692e-05	0	0	0.0009	0	0	0	0	0.0009	0.0004	0	0	0	0	0	0	0	0	0	0	0	0	0	0	0	0	0	0	0	0	0	0	0	0	0	0	0	0	0	0	0.0007	0	0	0	0	0	0	0	0
k__Bacteria/p__Proteobacteria/c__Alphaproteobacteria/o__Sphingomonadales/f__Sphingomonadaceae/g__Novosphingobium	5.57692e-05	0.0004	0	0.0006	0	0	0	0	0	0	0	0	0	0	0	0	0	0	0.001	0	0	0	0	0	0	0	0	0	0	0	0	0	0	0	0	0	0	0	0	0	0	0	0	0	0	0	0	0	0
k__Bacteria/p__Actinobacteria/c__Actinobacteria/o__Actinomycetales/f__Nocardioidaceae/g__Aeromicrobium	5.38462e-05	0	0	0	0	0	0	0	0	0	0	0	0	0	0	0	0	0	0	0	0	0	0.001	0	0	0	0	0	0	0	0	0	0	0	0	0	0	0	0	0	0	0	0	0	0.0007	0	0	0.0011	0
k__Bacteria/p__Actinobacteria/c__Actinobacteria/o__Actinomycetales/f__Micrococcaceae/g__Microbispora	5.19231e-05	0	0	0	0	0	0	0	0	0	0	0	0.0027	0	0	0	0	0	0	0	0	0	0	0	0	0	0	0	0	0	0	0	0	0	0	0	0	0	0	0	0	0	0	0	0	0	0	0	0
k__Bacteria/p__Proteobacteria/c__Betaproteobacteria/o__Burkholderiales/f__Comamonadaceae/g__Comamonas	5.19231e-05	0	0	0.0003	0	0	0	0	0	0	0	0	0	0	0	0	0	0	0.0001	0	0	0	0	0	0	0	0	0	0.0007	0	0	0	0	0	0	0	0.0001	0	0	0	0	0.0004	0	0	0	0	0	0.0009	0
k__Bacteria/p__Proteobacteria/c__Alphaproteobacteria/o__Rhizobiales/f__Methylobacteriaceae/g__	4.80769e-05	0	0	0	0	0	0	0	0	0	0	0	0.0004	0	0	0	0	0	0	0	0	0	0	0	0	0	0	0	0	0	0	0	0	0	0	0	0	0	0	0	0.0004	0	0	0	0	0	0	0.0005	0.0009
k__Bacteria/p__Proteobacteria/c__Alphaproteobacteria/o__Rhodospirillales/f__Rhodospirillaceae/g__	4.61538e-05	0	0	0.0007	0	0	0	0	0	0	0	0	0	0	0	0	0	0	0	0	0	0	0	0	0	0	0	0	0	0	0	0	0	0	0	0	0	0	0	0	0	0	0	0	0	0	0	0.0013	0
k__Bacteria/p__Proteobacteria/c__Betaproteobacteria/o__Rhodocyclales/f__Rhodocyclaceae/g__Hydrogenophilus	4.61538e-05	0	0.0012	0	0	0	0	0	0.0008	0	0.0001	0	0.0003	0	0	0	0	0	0	0	0	0	0	0	0	0	0	0	0	0	0	0	0	0	0	0	0	0	0	0	0	0	0	0	0	0	0	0	0
k__Bacteria/p__Actinobacteria/c__Actinobacteria/o__Actinomycetales/f__Micrococcaceae/g__Kocuria	4.42308e-05	0	0.0006	0	0	0	0	0	0.0005	0	0	0	0	0	0	0	0	0	0	0	0	0	0	0	0	0.0001	0	0	0	0	0	0	0	0	0	0.0002	0	0	0	0	0	0.0001	0	0	0	0	0	0.0003	0
k__Bacteria/p__Firmicutes/c__Clostridia/o__Clostridiales/f__Clostridiaceae/g__Clostridium	4.23077e-05	0	0	0	0	0	0	0	0	0	0	0	0.0009	0	0	0	0	0	0	0	0	0	0	0	0	0.0005	0	0	0	0	0	0	0	0	0	0	0	0	0	0	0	0	0	0	0	0	0	0	0
k__Bacteria/p__Proteobacteria/c__Alphaproteobacteria/o__Rickettsiales/f__/g__	4.23077e-05	0	0	0	0	0	0	0	0	0	0	0	0	0	0	0	0	0	0	0	0	0	0	0	0	0	0	0	0	0	0	0	0	0	0	0	0	0	0	0	0	0	0	0	0	0	0	0	0
k__Bacteria/p__Proteobacteria/c__Alphaproteobacteria/o__Rhodospirillales/f__Acetobacteraceae/g__Roseomonas	4.03846e-05	0	0	0	0	0	0	0	0	0	0	0	0	0	0	0	0	0	0	0	0	0	0	0	0	0	0	0	0	0	0	0	0	0	0	0	0	0	0	0	0	0	0	0	0	0	0	0.0005	0.0006
k__Bacteria/p__Firmicutes/c__Clostridia/o__Clostridiales/f__Lachnospiraceae/g__Blautia	3.84615e-05	0.0003	0.0016	0	0	0	0	0	0	0	0	0	0	0	0	0	0	0	0	0	0	0	0	0	0	0	0	0	0	0	0	0	0	0.0001	0	0	0	0	0	0	0	0	0	0	0	0	0	0	0
k__Bacteria/p__Proteobacteria/c__Alphaproteobacteria/o__Rhizobiales/f__Brucellaceae/g__Ochrobactrum	3.84615e-05	0	0.0004	0	0	0	0	0	0	0	0	0	0.0002	0	0	0	0	0	0	0	0	0	0	0	0	0	0	0	0	0	0	0.0006	0	0	0	0	0	0	0	0	0.0001	0	0	0	0	0	0	0.0005	0
k__Bacteria/p__Proteobacteria/c__Alphaproteobacteria/o__Sphingomonadales/f__Sphingomonadaceae/g__	3.84615e-05	0	0	0	0	0	0	0	0	0	0	0	0	0	0	0	0	0	0	0	0	0	0	0	0	0	0	0	0	0	0	0	0	0	0	0	0	0	0	0	0	0	0	0	0	0	0	0	0.0013
k__Bacteria/p__Firmicutes/c__Clostridia/o__Clostridiales/f__/g__	3.65385e-05	0	0	0	0	0	0	0	0	0	0	0	0	0	0	0	0	0	0	0	0	0	0	0	0	0	0	0	0	0	0	0	0.0008	0.0003	0	0.0008	0	0	0	0	0	0	0	0	0	0	0	0	0
k__Bacteria/p__Actinobacteria/c__Actinobacteria/o__Actinomycetales/f__Sporichthyaceae/g__	3.46154e-05	0	0	0	0	0	0	0	0	0	0	0	0	0	0	0	0	0	0	0	0	0	0	0	0	0	0	0	0	0	0	0	0	0	0	0	0	0	0	0	0	0	0	0	0	0	0	0	0
k__Bacteria/p__Firmicutes/c__Bacilli/o__Bacillales/f__Paenibacillaceae/g__Paenibacillus	3.46154e-05	0	0	0	0	0	0	0	0.0018	0	0	0	0	0	0	0	0	0	0	0	0	0	0	0	0	0	0	0	0	0	0	0	0	0	0	0	0	0	0	0	0	0	0	0	0	0	0	0	0
k__Bacteria/p__Proteobacteria/c__Alphaproteobacteria/o__Rhodospirillales/f__Rhodospirillaceae/g__Skermanella	3.46154e-05	0.0004	0	0	0	0	0	0	0	0	0	0	0	0	0	0	0	0	0	0	0	0	0	0	0	0	0	0	0	0	0	0	0	0	0	0	0	0	0	0	0	0	0	0	0	0	0	0.0014	0
k__Bacteria/p__Proteobacteria/c__Betaproteobacteria/o__Rhodocyclales/f__Rhodocyclaceae/g__Dechloromonas	3.46154e-05	0	0	0.0018	0	0	0	0	0	0	0	0	0	0	0	0	0	0	0	0	0	0	0	0	0	0	0	0	0	0	0	0	0	0	0	0	0	0	0	0	0	0	0	0	0	0	0	0	0
k__Bacteria/p__Actinobacteria/c__Actinobacteria/o__Actinomycetales/f__Sanguibacteraceae/g__Sanguibacter	3.26923e-05	0	0.0017	0	0	0	0	0	0	0	0	0	0	0	0	0	0	0	0	0	0	0	0	0	0	0	0	0	0	0	0	0	0	0	0	0	0	0	0	0	0	0	0	0	0	0	0	0	0
k__Bacteria/p__Actinobacteria/c__Actinobacteria/o__Actinomycetales/f__Microbacteriaceae/g__Leucobacter	3.07692e-05	0	0.0016	0	0	0	0	0	0	0	0	0	0	0	0	0	0	0	0	0	0	0	0	0	0	0	0	0	0	0	0	0	0	0	0	0	0	0	0	0	0	0	0	0	0	0	0	0	0
k__Bacteria/p__Firmicutes/c__Bacilli/o__Bacillales/f__Planococcaceae/g__Planomicrobium	3.07692e-05	0	0	0	0	0	0	0	0	0	0	0	0.0016	0	0	0	0	0	0	0	0	0	0	0	0	0	0	0	0	0	0	0	0	0	0	0	0	0	0	0	0	0	0	0	0	0	0	0	0
k__Bacteria/p__Firmicutes/c__Bacilli/o__Lactobacillales/f__Aerococcaceae/g__Aerococcus	2.69231e-05	0	0	0	0	0	0	0	0	0	0	0	0	0	0	0	0	0	0.0004	0	0	0	0	0	0	0	0	0	0	0	0	0	0	0	0	0	0.0004	0	0	0	0	0	0	0	0	0	0	0	0
k__Bacteria/p__Proteobacteria/c__Alphaproteobacteria/o__BD7-3/f__/g__	2.69231e-05	0	0	0	0	0	0	0	0	0	0	0	0	0	0	0	0	0	0	0	0	0	0	0	0	0	0	0	0	0	0	0	0	0	0	0	0	0	0	0	0	0	0	0	0	0	0	0	0.0013
k__Bacteria/p__Proteobacteria/c__Alphaproteobacteria/o__Rhodobacterales/f__Rhodobacteraceae/g__Amaricoccus	2.5e-05	0.0011	0	0	0	0	0	0	0	0	0	0	0	0	0	0	0	0	0	0	0	0	0	0	0	0	0	0	0.0002	0	0	0	0	0	0	0	0	0	0	0	0	0	0	0	0	0	0	0	0
k__Bacteria/p__Bacteroidetes/c__Flavobacteriia/o__Flavobacteriales/f__[Weeksellaceae]/g__Cloacibacterium	2.5e-05	0	0	0.0005	0	0	0	0	0	0.0003	0	0	0.0005	0	0	0	0	0	0	0	0	0	0	0	0	0	0	0	0	0	0	0	0	0	0	0	0	0	0	0	0	0	0	0	0	0	0	0	0
k__Bacteria/p__Proteobacteria/c__Alphaproteobacteria/o__Rhizobiales/f__Bradyrhizobiaceae/g__	2.30769e-05	0	0.0004	0	0	0	0	0	0	0	0	0	0.0004	0	0	0	0	0	0	0	0	0	0	0	0	0	0	0	0	0	0	0	0	0	0	0	0	0	0	0	0.0001	0	0	0	0	0	0	0.0003	0
k__Bacteria/p__Proteobacteria/c__Alphaproteobacteria/o__Rhizobiales/f__Phyllobacteriaceae/g__	2.30769e-05	0	0	0.0012	0	0	0	0	0	0	0	0	0	0	0	0	0	0	0	0	0	0	0	0	0	0	0	0	0	0	0	0	0	0	0	0	0	0	0	0	0	0	0	0	0	0	0	0	0
k__Bacteria/p__Proteobacteria/c__Alphaproteobacteria/o__Rhizobiales/f__Phyllobacteriaceae/g__Mesorhizobium	2.30769e-05	0	0	0.0006	0	0	0	0	0	0	0	0	0	0	0	0	0	0	0	0	0	0	0	0	0	0	0	0	0	0	0	0	0	0	0	0	0	0	0	0	0	0	0	0	0	0	0	0.0006	0
k__Bacteria/p__Proteobacteria/c__Betaproteobacteria/o__Methylophilales/f__Methylophilaceae/g__	2.30769e-05	0	0	0	0	0	0	0	0.0009	0.0003	0	0	0	0	0	0	0	0	0	0	0	0	0	0	0	0	0	0	0	0	0	0	0	0	0	0	0	0	0	0	0	0	0	0	0	0	0	0	0
k__Bacteria/p__Proteobacteria/c__Gammaproteobacteria/o__Xanthomonadales/f__Xanthomonadaceae/g__Thermomonas	2.30769e-05	0	0	0	0	0	0	0	0	0	0	0	0	0	0	0	0	0	0	0	0	0	0	0	0	0	0	0	0	0	0	0	0	0	0	0	0	0	0	0	0	0	0	0	0	0	0	0	0
k__Bacteria/p__Actinobacteria/c__Acidimicrobiia/o__Acidimicrobiales/f__AKIW874/g__	2.11538e-05	0	0	0	0	0	0	0	0	0	0	0	0	0	0	0	0	0	0	0	0	0	0	0	0	0	0	0	0	0	0	0	0	0	0	0	0	0	0	0	0	0	0	0	0	0	0	0.0011	0
k__Bacteria/p__Actinobacteria/c__Actinobacteria/o__Actinomycetales/f__Pseudonocardiaceae/g__Pseudonocardia	1.92308e-05	0	0	0	0	0	0	0	0	0.001	0	0	0	0	0	0	0	0	0	0	0	0	0	0	0	0	0	0	0	0	0	0	0	0	0	0	0	0	0	0	0	0	0	0	0	0	0	0	0
k__Bacteria/p__Chloroflexi/c__Thermomicrobia/o__JG30-KF-CM45/f__/g__	1.92308e-05	0	0.001	0	0	0	0	0	0	0	0	0	0	0	0	0	0	0	0	0	0	0	0	0	0	0	0	0	0	0	0	0	0	0	0	0	0	0	0	0	0	0	0	0	0	0	0	0	0
k__Bacteria/p__FBP/c__/o__/f__/g__	1.92308e-05	0	0	0	0	0	0	0	0	0	0	0	0	0	0	0	0	0	0	0	0	0	0	0	0	0	0	0	0	0	0	0	0	0	0	0	0	0	0	0	0	0	0	0	0	0	0	0	0.001
k__Bacteria/p__Firmicutes/c__Bacilli/o__Lactobacillales/f__Enterococcaceae/g__	1.92308e-05	0	0	0	0	0	0	0	0	0	0	0	0	0	0	0	0	0	0	0	0	0	0	0	0	0	0	0	0	0	0	0	0	0	0	0.0006	0	0	0	0	0	0	0	0	0	0	0	0	0
k__Bacteria/p__Firmicutes/c__Clostridia/o__Clostridiales/f__Peptostreptococcaceae/g__	1.92308e-05	0	0	0	0	0	0	0	0	0	0	0	0	0	0	0	0	0	0	0	0	0	0	0	0	0.0002	0	0	0	0	0	0	0	0	0	0	0	0	0	0	0	0	0	0	0	0	0	0.0008	0
k__Bacteria/p__Proteobacteria/c__Alphaproteobacteria/o__Rhizobiales/f__Methylocystaceae/g__	1.92308e-05	0	0	0	0	0	0	0	0	0	0	0	0	0	0	0	0	0	0	0	0	0	0	0	0	0	0	0	0	0	0	0	0	0	0	0	0	0	0	0	0	0	0	0	0	0	0	0	0
k__Bacteria/p__Proteobacteria/c__Alphaproteobacteria/o__Sphingomonadales/f__Sphingomonadaceae/g__Sphingopyxis	1.92308e-05	0.001	0	0	0	0	0	0	0	0	0	0	0	0	0	0	0	0	0	0	0	0	0	0	0	0	0	0	0	0	0	0	0	0	0	0	0	0	0	0	0	0	0	0	0	0	0	0	0
k__Bacteria/p__Proteobacteria/c__Gammaproteobacteria/o__Xanthomonadales/f__Sinobacteraceae/g__	1.92308e-05	0	0	0.0007	0	0	0	0	0	0	0	0	0	0	0	0	0	0	0	0	0	0	0	0	0	0.0003	0	0	0	0	0	0	0	0	0	0	0	0	0	0	0	0	0	0	0	0	0	0	0
k__Bacteria/p__[Thermi]/c__Deinococci/o__Deinococcales/f__Deinococcaceae/g__Deinococcus	1.92308e-05	0	0	0	0	0	0	0	0	0	0	0	0	0	0	0	0	0	0	0	0	0	0	0	0	0	0	0	0	0	0	0	0	0	0	0	0	0	0	0	0	0	0	0	0	0	0	0.001	0
k__Bacteria/p__Actinobacteria/c__Acidimicrobiia/o__Acidimicrobiales/f__C111/g__	1.73077e-05	0	0	0	0	0	0	0	0	0	0	0	0	0	0	0	0	0	0	0	0	0	0	0	0	0	0	0	0	0	0	0	0	0	0	0	0	0	0	0	0	0	0	0	0	0	0	0	0
k__Bacteria/p__Actinobacteria/c__Actinobacteria/o__Actinomycetales/f__Micrococcaceae/g__Nesterenkonia	1.73077e-05	0	0	0	0	0	0	0	0	0	0	0	0	0	0	0	0	0	0	0	0	0	0	0	0	0	0	0	0	0	0	0	0	0	0	0	0	0	0	0	0	0	0	0	0	0	0	0.0009	0
k__Bacteria/p__Firmicutes/c__Bacilli/o__Lactobacillales/f__Enterococcaceae/g__Vagococcus	1.73077e-05	0	0	0	0	0	0	0	0	0	0	0	0.0009	0	0	0	0	0	0	0	0	0	0	0	0	0	0	0	0	0	0	0	0	0	0	0	0	0	0	0	0	0	0	0	0	0	0	0	0
k__Bacteria/p__Proteobacteria/c__Alphaproteobacteria/o__Rhizobiales/f__Bradyrhizobiaceae/g__Bradyrhizobium	1.73077e-05	0	0	0	0	0	0	0	0	0	0	0	0	0	0	0	0	0	0	0	0	0	0	0	0	0	0	0	0	0	0	0	0	0	0	0	0.0002	0	0	0	0.0005	0	0	0	0	0	0	0	0
k__Bacteria/p__Proteobacteria/c__Deltaproteobacteria/o__Bdellovibrionales/f__Bdellovibrionaceae/g__Bdellovibrio	1.73077e-05	0	0	0	0	0	0	0	0	0	0	0	0	0	0	0	0	0	0	0	0	0	0	0	0	0	0	0	0	0	0	0	0	0	0	0	0	0	0	0	0	0	0	0	0	0	0	0.0003	0.0006
k__Bacteria/p__TM7/c__TM7-3/o__/f__/g__	1.73077e-05	0	0	0.0009	0	0	0	0	0	0	0	0	0	0	0	0	0	0	0	0	0	0	0	0	0	0	0	0	0	0	0	0	0	0	0	0	0	0	0	0	0	0	0	0	0	0	0	0	0
k__Bacteria/p__Bacteroidetes/c__Sphingobacteriia/o__Sphingobacteriales/f__Sphingobacteriaceae/g__Pedobacter	1.53846e-05	0	0	0	0	0	0	0	0	0	0	0	0	0	0	0	0	0	0	0	0	0	0	0	0	0	0	0	0	0	0	0	0	0	0	0	0	0	0	0	0.0008	0	0	0	0	0	0	0	0
k__Bacteria/p__Firmicutes/c__Bacilli/o__Bacillales/f__Alicyclobacillaceae/g__Alicyclobacillus	1.53846e-05	0	0	0.0003	0	0	0	0	0	0	0	0	0	0	0	0	0	0	0	0	0	0	0	0	0	0.0001	0	0	0	0	0	0	0	0	0	0	0	0	0	0	0	0	0	0	0	0	0	0	0
k__Bacteria/p__Proteobacteria/c__Alphaproteobacteria/o__/f__/g__	1.53846e-05	0	0	0	0	0	0	0	0	0	0	0	0	0	0	0	0	0	0	0	0	0	0	0	0	0	0	0	0	0	0	0	0	0	0	0	0	0	0	0	0	0	0	0	0	0	0	0	0
k__Bacteria/p__Proteobacteria/c__Betaproteobacteria/o__/f__/g__	1.53846e-05	0	0	0	0	0	0	0	0	0	0	0	0	0	0	0	0	0	0	0	0	0	0	0	0	0	0	0	0.0006	0	0	0	0	0	0	0	0	0	0	0	0	0	0	0	0	0	0	0.0002	0
k__Bacteria/p__Proteobacteria/c__Betaproteobacteria/o__Burkholderiales/f__Comamonadaceae/g__Methylibium	1.53846e-05	0	0	0	0	0	0	0	0	0	0	0	0	0	0	0	0	0	0	0	0	0	0	0	0	0	0	0	0	0	0	0	0	0	0	0	0	0	0	0	0	0	0	0	0	0	0	0	0
k__Bacteria/p__Actinobacteria/c__Actinobacteria/o__Actinomycetales/f__Geodermatophilaceae/g__	1.34615e-05	0	0	0	0	0	0	0	0	0	0	0	0	0	0	0	0	0	0	0	0	0	0	0	0	0.0007	0	0	0	0	0	0	0	0	0	0	0	0	0	0	0	0	0	0	0	0	0	0	0
k__Bacteria/p__Firmicutes/c__Bacilli/o__Lactobacillales/f__Enterococcaceae/g__Enterococcus	1.34615e-05	0	0.0007	0	0	0	0	0	0	0	0	0	0	0	0	0	0	0	0	0	0	0	0	0	0	0	0	0	0	0	0	0	0	0	0	0	0	0	0	0	0	0	0	0	0	0	0	0	0
k__Bacteria/p__Proteobacteria/c__Alphaproteobacteria/o__Rhizobiales/f__Hyphomicrobiaceae/g__Hyphomicrobium	1.34615e-05	0	0	0	0	0	0	0	0	0	0	0	0	0	0	0	0	0	0	0	0	0	0	0	0	0	0	0	0	0	0	0	0	0	0	0	0	0	0	0	0	0	0	0	0	0	0	0.0007	0
k__Bacteria/p__Proteobacteria/c__Alphaproteobacteria/o__Sphingomonadales/f__Erythrobacteraceae/g__	1.34615e-05	0	0	0	0	0	0	0	0	0	0	0	0	0	0	0	0	0	0	0	0	0	0	0	0	0	0	0	0	0	0	0	0	0	0	0	0	0	0	0	0.0003	0.0004	0	0	0	0	0	0	0
k__Bacteria/p__Proteobacteria/c__Alphaproteobacteria/o__Sphingomonadales/f__Sphingomonadaceae/g__Kaistobacter	1.34615e-05	0	0	0	0	0	0	0	0	0	0	0	0	0	0	0	0	0	0	0	0	0	0	0	0	0	0	0	0	0	0	0	0	0	0	0	0	0	0	0	0	0	0	0	0	0	0	0	0
k__Bacteria/p__Proteobacteria/c__Betaproteobacteria/o__Nitrosomonadales/f__Nitrosomonadaceae/g__	1.34615e-05	0	0	0	0	0	0	0	0	0	0	0	0.0007	0	0	0	0	0	0	0	0	0	0	0	0	0	0	0	0	0	0	0	0	0	0	0	0	0	0	0	0	0	0	0	0	0	0	0	0
k__Bacteria/p__Proteobacteria/c__Betaproteobacteria/o__SC-I-84/f__/g__	1.34615e-05	0	0	0.0007	0	0	0	0	0	0	0	0	0	0	0	0	0	0	0	0	0	0	0	0	0	0	0	0	0	0	0	0	0	0	0	0	0	0	0	0	0	0	0	0	0	0	0	0	0
k__Bacteria/p__Actinobacteria/c__Acidimicrobiia/o__Acidimicrobiales/f__EB1017/g__	1.15385e-05	0	0	0	0	0	0	0	0	0	0	0	0.0006	0	0	0	0	0	0	0	0	0	0	0	0	0	0	0	0	0	0	0	0	0	0	0	0	0	0	0	0	0	0	0	0	0	0	0	0
k__Bacteria/p__Actinobacteria/c__Actinobacteria/o__Actinomycetales/f__Microbacteriaceae/g__	1.15385e-05	0	0	0	0	0	0	0	0	0	0	0	0	0	0	0	0	0	0	0	0	0	0	0	0	0.0006	0	0	0	0	0	0	0	0	0	0	0	0	0	0	0	0	0	0	0	0	0	0	0
k__Bacteria/p__Actinobacteria/c__Actinobacteria/o__Actinomycetales/f__Mycobacteriaceae/g__Mycobacterium	1.15385e-05	0	0	0	0	0	0	0	0	0	0	0	0	0	0	0	0	0	0	0	0	0	0	0	0	0	0	0	0	0	0	0	0	0	0	0	0	0	0	0	0	0	0	0	0	0	0	0.0006	0
k__Bacteria/p__Actinobacteria/c__Actinobacteria/o__Actinomycetales/f__Streptomycetaceae/g__	1.15385e-05	0	0	0	0	0	0	0	0	0	0	0	0	0	0	0	0	0	0	0	0	0	0	0	0	0	0	0	0	0	0	0	0	0	0	0	0	0	0	0	0	0	0	0	0	0	0	0.0006	0
k__Bacteria/p__Actinobacteria/c__Thermoleophilia/o__Gaiellales/f__Gaiellaceae/g__	1.15385e-05	0	0	0	0	0	0	0	0	0	0	0	0.0006	0	0	0	0	0	0	0	0	0	0	0	0	0	0	0	0	0	0	0	0	0	0	0	0	0	0	0	0	0	0	0	0	0	0	0	0
k__Bacteria/p__Actinobacteria/c__Thermoleophilia/o__Solirubrobacterales/f__Solirubrobacteraceae/g__	1.15385e-05	0	0	0.0006	0	0	0	0	0	0	0	0	0	0	0	0	0	0	0	0	0	0	0	0	0	0	0	0	0	0	0	0	0	0	0	0	0	0	0	0	0	0	0	0	0	0	0	0	0
k__Bacteria/p__Proteobacteria/c__Alphaproteobacteria/o__Caulobacterales/f__Caulobacteraceae/g__Brevundimonas	1.15385e-05	0	0	0	0	0	0	0	0	0	0	0	0	0	0	0	0	0	0	0	0	0	0	0	0	0	0	0	0	0	0	0	0	0	0	0	0	0	0	0	0	0	0	0	0	0	0	0	0
k__Bacteria/p__Proteobacteria/c__Betaproteobacteria/o__Burkholderiales/f__Burkholderiaceae/g__	1.15385e-05	0	0	0	0	0	0	0	0	0	0	0	0	0	0	0	0	0	0	0	0	0	0	0	0	0.0006	0	0	0	0	0	0	0	0	0	0	0	0	0	0	0	0	0	0	0	0	0	0	0
k__Bacteria/p__Proteobacteria/c__Betaproteobacteria/o__Burkholderiales/f__Comamonadaceae/g__Hylemonella	1.15385e-05	0	0	0	0	0	0	0	0	0	0	0	0	0	0	0	0	0	0	0	0	0	0	0	0	0	0	0	0	0	0	0	0	0	0	0	0	0	0	0	0	0	0	0	0	0	0	0	0
k__Bacteria/p__Proteobacteria/c__Epsilonproteobacteria/o__Campylobacterales/f__Campylobacteraceae/g__Arcobacter	1.15385e-05	0	0	0.0006	0	0	0	0	0	0	0	0	0	0	0	0	0	0	0	0	0	0	0	0	0	0	0	0	0	0	0	0	0	0	0	0	0	0	0	0	0	0	0	0	0	0	0	0	0
k__Bacteria/p__Actinobacteria/c__Actinobacteria/o__Actinomycetales/f__Micrococcaceae/g__Citricoccus	9.61538e-06	0	0	0	0	0	0	0	0	0	0	0	0	0	0	0	0	0	0	0	0	0	0	0	0	0	0	0	0	0	0	0	0	0	0	0	0	0	0	0	0	0	0	0	0	0	0	0	0
k__Bacteria/p__Actinobacteria/c__Actinobacteria/o__Actinomycetales/f__Yaniellaceae/g__Yaniella	9.61538e-06	0	0	0	0	0	0	0	0	0	0	0	0	0	0	0	0	0	0	0	0	0	0	0	0	0	0	0	0	0	0	0	0	0	0	0	0	0	0	0	0	0	0	0	0	0	0	0	0
k__Bacteria/p__Actinobacteria/c__Thermoleophilia/o__Solirubrobacterales/f__Patulibacteraceae/g__	9.61538e-06	0	0	0	0	0	0	0	0	0	0	0	0	0	0	0	0	0	0	0	0	0	0	0	0	0	0	0	0	0	0	0	0	0	0	0	0	0	0	0	0	0	0	0	0	0	0	0.0005	0
k__Bacteria/p__Bacteroidetes/c__Bacteroidia/o__Bacteroidales/f__Bacteroidaceae/g__Bacteroides	9.61538e-06	0	0	0	0	0	0	0	0	0	0	0	0	0	0	0	0	0	0	0	0	0	0	0	0	0	0	0	0	0	0.0001	0.0004	0	0	0	0	0	0	0	0	0	0	0	0	0	0	0	0	0
k__Bacteria/p__Firmicutes/c__Bacilli/o__Lactobacillales/f__Leuconostocaceae/g__Weissella	9.61538e-06	0	0	0	0	0	0	0	0	0	0	0	0	0	0	0	0	0	0	0	0	0	0	0	0	0	0	0	0	0	0	0	0	0	0	0	0.0005	0	0	0	0	0	0	0	0	0	0	0	0
k__Bacteria/p__Fusobacteria/c__Fusobacteriia/o__Fusobacteriales/f__Fusobacteriaceae/g__Fusobacterium	9.61538e-06	0	0	0	0	0	0	0	0	0	0.0003	0	0.0002	0	0	0	0	0	0	0	0	0	0	0	0	0	0	0	0	0	0	0	0	0	0	0	0	0	0	0	0	0	0	0	0	0	0	0	0
k__Bacteria/p__Proteobacteria/c__Alphaproteobacteria/o__Rhizobiales/f__Hyphomicrobiaceae/g__Rhodoplanes	9.61538e-06	0	0	0	0	0	0	0	0	0	0	0	0	0	0	0	0	0	0	0	0	0	0	0	0	0	0	0	0.0005	0	0	0	0	0	0	0	0	0	0	0	0	0	0	0	0	0	0	0	0
k__Bacteria/p__Acidobacteria/c__Acidobacteria-6/o__iii1-15/f__/g__	7.69231e-06	0	0	0.0002	0	0	0	0	0	0	0	0	0	0	0	0	0	0	0	0	0	0	0	0	0	0	0	0	0	0	0	0	0	0	0	0	0	0	0	0	0	0	0	0	0	0	0	0	0
k__Bacteria/p__Acidobacteria/c__Sva0725/o__Sva0725/f__/g__	7.69231e-06	0	0	0	0	0	0	0	0	0	0	0	0.0004	0	0	0	0	0	0	0	0	0	0	0	0	0	0	0	0	0	0	0	0	0	0	0	0	0	0	0	0	0	0	0	0	0	0	0	0
k__Bacteria/p__Actinobacteria/c__Actinobacteria/o__Actinomycetales/f__Microbacteriaceae/g__Rathayibacter	7.69231e-06	0	0	0	0	0	0	0	0	0	0	0	0	0	0	0	0	0	0	0	0	0	0	0	0	0.0004	0	0	0	0	0	0	0	0	0	0	0	0	0	0	0	0	0	0	0	0	0	0	0
k__Bacteria/p__Actinobacteria/c__Actinobacteria/o__Actinomycetales/f__Nocardioidaceae/g__Friedmanniella	7.69231e-06	0	0	0	0	0	0	0	0	0	0	0	0	0	0	0	0	0	0	0	0	0	0	0	0	0.0004	0	0	0	0	0	0	0	0	0	0	0	0	0	0	0	0	0	0	0	0	0	0	0
k__Bacteria/p__Actinobacteria/c__Actinobacteria/o__Actinomycetales/f__Propionibacteriaceae/g__Luteococcus	7.69231e-06	0	0	0	0	0	0	0	0	0	0	0	0	0	0	0	0	0	0	0	0	0	0	0	0	0	0	0	0	0	0	0	0	0	0	0	0	0	0	0	0	0	0	0	0	0	0	0	0
k__Bacteria/p__Actinobacteria/c__Thermoleophilia/o__Solirubrobacterales/f__/g__	7.69231e-06	0	0	0	0	0	0	0	0	0	0	0	0	0	0	0	0	0	0	0	0	0	0	0	0	0.0004	0	0	0	0	0	0	0	0	0	0	0	0	0	0	0	0	0	0	0	0	0	0	0
k__Bacteria/p__Bacteroidetes/c__Flavobacteriia/o__Flavobacteriales/f__[Weeksellaceae]/g__Wautersiella	7.69231e-06	0	0	0	0	0	0	0	0	0	0	0	0	0	0	0	0	0	0	0	0	0	0	0	0	0	0	0	0.0001	0	0	0	0	0	0	0	0	0	0	0	0	0.0003	0	0	0	0	0	0	0
k__Bacteria/p__Proteobacteria/c__Alphaproteobacteria/o__Caulobacterales/f__Caulobacteraceae/g__Mycoplana	7.69231e-06	0	0	0	0	0	0	0	0	0	0	0	0	0	0	0	0	0	0	0	0	0	0	0	0	0	0	0	0	0	0	0	0	0	0	0	0	0	0	0	0.0004	0	0	0	0	0	0	0	0
k__Bacteria/p__Proteobacteria/c__Alphaproteobacteria/o__Rhizobiales/f__Bradyrhizobiaceae/g__Balneimonas	7.69231e-06	0	0	0.0001	0	0	0	0	0	0	0	0	0	0	0	0	0	0	0	0	0	0	0	0	0	0	0	0	0	0	0	0	0	0	0	0.0002	0	0	0	0	0	0	0	0	0	0	0	0	0.0001
k__Bacteria/p__Proteobacteria/c__Gammaproteobacteria/o__Xanthomonadales/f__Xanthomonadaceae/g__Luteibacter	7.69231e-06	0	0	0	0	0	0	0	0	0	0	0	0	0	0	0	0	0	0	0	0	0	0	0	0	0	0	0	0	0	0	0	0	0	0	0	0	0	0	0	0	0	0	0	0	0	0	0	0
k__Bacteria/p__Actinobacteria/c__Actinobacteria/o__Actinomycetales/f__Actinomycetaceae/g__	5.76923e-06	0	0	0	0	0	0	0	0	0	0	0	0.0003	0	0	0	0	0	0	0	0	0	0	0	0	0	0	0	0	0	0	0	0	0	0	0	0	0	0	0	0	0	0	0	0	0	0	0	0
k__Bacteria/p__Firmicutes/c__Bacilli/o__Bacillales/f__Paenibacillaceae/g__Brevibacillus	5.76923e-06	0	0	0	0	0	0	0	0.0003	0	0	0	0	0	0	0	0	0	0	0	0	0	0	0	0	0	0	0	0	0	0	0	0	0	0	0	0	0	0	0	0	0	0	0	0	0	0	0	0
k__Bacteria/p__Firmicutes/c__Bacilli/o__Bacillales/f__Planococcaceae/g__Rummeliibacillus	5.76923e-06	0	0	0	0	0	0	0	0	0	0	0	0	0	0	0	0	0	0	0	0	0	0	0	0	0	0	0	0.0003	0	0	0	0	0	0	0	0	0	0	0	0	0	0	0	0	0	0	0	0
k__Bacteria/p__Firmicutes/c__Clostridia/o__Clostridiales/f__Lachnospiraceae/g__	5.76923e-06	0	0	0	0	0	0	0	0	0	0	0	0.0003	0	0	0	0	0	0	0	0	0	0	0	0	0	0	0	0	0	0	0	0	0	0	0	0	0	0	0	0	0	0	0	0	0	0	0	0
k__Bacteria/p__Proteobacteria/c__Betaproteobacteria/o__Burkholderiales/f__/g__	5.76923e-06	0	0	0	0	0	0	0	0	0	0	0	0.0003	0	0	0	0	0	0	0	0	0	0	0	0	0	0	0	0	0	0	0	0	0	0	0	0	0	0	0	0	0	0	0	0	0	0	0	0
k__Bacteria/p__Actinobacteria/c__Actinobacteria/o__Actinomycetales/f__Microbacteriaceae/g__Pseudoclavibacter	3.84615e-06	0	0	0	0	0	0	0	0	0	0	0	0	0	0	0	0	0	0	0	0	0	0	0	0	0	0	0	0	0	0	0	0	0	0	0	0	0	0	0	0.0002	0	0	0	0	0	0	0	0
k__Bacteria/p__Actinobacteria/c__Coriobacteriia/o__Coriobacteriales/f__Coriobacteriaceae/g__Collinsella	3.84615e-06	0	0	0	0	0	0	0	0	0	0	0	0	0	0	0	0	0	0	0	0	0	0	0	0	0	0	0	0	0	0	0	0	0	0	0.0002	0	0	0	0	0	0	0	0	0	0	0	0	0
k__Bacteria/p__Firmicutes/c__Bacilli/o__Bacillales/f__Thermoactinomycetaceae/g__	3.84615e-06	0	0	0	0	0	0	0	0	0	0	0	0	0	0	0	0	0	0	0	0	0	0	0	0	0	0	0	0	0	0	0	0	0	0	0	0	0	0	0	0	0	0	0	0	0	0	0	0
k__Bacteria/p__Firmicutes/c__Clostridia/o__Clostridiales/f__Lachnospiraceae/g__Coprococcus	3.84615e-06	0	0	0	0	0	0	0	0	0	0	0	0.0002	0	0	0	0	0	0	0	0	0	0	0	0	0	0	0	0	0	0	0	0	0	0	0	0	0	0	0	0	0	0	0	0	0	0	0	0
k__Bacteria/p__Proteobacteria/c__Alphaproteobacteria/o__Rhizobiales/f__Hyphomicrobiaceae/g__Devosia	3.84615e-06	0	0	0	0	0	0	0	0	0	0	0	0	0	0	0	0	0	0	0	0	0	0	0	0	0.0002	0	0	0	0	0	0	0	0	0	0	0	0	0	0	0	0	0	0	0	0	0	0	0
k__Bacteria/p__Proteobacteria/c__Betaproteobacteria/o__Burkholderiales/f__Alcaligenaceae/g__Achromobacter	3.84615e-06	0	0	0	0	0	0	0	0	0	0	0	0	0	0	0	0	0	0	0	0	0	0	0	0	0	0	0	0.0002	0	0	0	0	0	0	0	0	0	0	0	0	0	0	0	0	0	0	0	0
k__Bacteria/p__Proteobacteria/c__Betaproteobacteria/o__Neisseriales/f__Neisseriaceae/g__Vogesella	3.84615e-06	0	0	0	0	0	0	0	0	0	0	0	0	0	0	0	0	0	0	0	0	0	0	0	0	0	0	0	0	0	0	0	0	0	0	0	0	0	0	0	0	0	0	0	0	0	0	0.0002	0
k__Bacteria/p__Proteobacteria/c__Gammaproteobacteria/o__Pasteurellales/f__Pasteurellaceae/g__Haemophilus	3.84615e-06	0	0	0	0	0	0	0	0	0	0	0	0.0002	0	0	0	0	0	0	0	0	0	0	0	0	0	0	0	0	0	0	0	0	0	0	0	0	0	0	0	0	0	0	0	0	0	0	0	0
k__Bacteria/p__Proteobacteria/c__Gammaproteobacteria/o__Pseudomonadales/f__Moraxellaceae/g__Psychrobacter	3.84615e-06	0	0.0002	0	0	0	0	0	0	0	0	0	0	0	0	0	0	0	0	0	0	0	0	0	0	0	0	0	0	0	0	0	0	0	0	0	0	0	0	0	0	0	0	0	0	0	0	0	0
k__Bacteria/p__Verrucomicrobia/c__Verrucomicrobiae/o__Verrucomicrobiales/f__Verrucomicrobiaceae/g__	3.84615e-06	0	0	0	0	0	0	0	0	0	0	0	0	0	0	0	0	0	0	0	0	0	0	0	0	0	0	0	0	0	0	0	0	0	0	0	0	0	0	0	0	0	0	0	0	0	0	0	0
k__Bacteria/p__Acidobacteria/c__Acidobacteria-6/o__iii1-15/f__mb2424/g__	1.92308e-06	0	0	0.0001	0	0	0	0	0	0	0	0	0	0	0	0	0	0	0	0	0	0	0	0	0	0	0	0	0	0	0	0	0	0	0	0	0	0	0	0	0	0	0	0	0	0	0	0	0
k__Bacteria/p__Acidobacteria/c__Acidobacteriia/o__Acidobacteriales/f__Koribacteraceae/g__	1.92308e-06	0	0	0	0	0	0	0	0	0	0	0	0	0	0	0	0	0	0	0	0	0	0	0	0	0	0	0	0	0	0	0	0	0	0	0	0	0	0	0	0	0	0	0	0	0	0	0	0
k__Bacteria/p__Acidobacteria/c__[Chloracidobacteria]/o__RB41/f__Ellin6075/g__	1.92308e-06	0	0	0.0001	0	0	0	0	0	0	0	0	0	0	0	0	0	0	0	0	0	0	0	0	0	0	0	0	0	0	0	0	0	0	0	0	0	0	0	0	0	0	0	0	0	0	0	0	0
k__Bacteria/p__Actinobacteria/c__Actinobacteria/o__Actinomycetales/f__Propionibacteriaceae/g__Propionibacterium	1.92308e-06	0	0	0	0	0	0	0	0	0	0.0001	0	0	0	0	0	0	0	0	0	0	0	0	0	0	0	0	0	0	0	0	0	0	0	0	0	0	0	0	0	0	0	0	0	0	0	0	0	0
k__Bacteria/p__Actinobacteria/c__Thermoleophilia/o__Gaiellales/f__AK1AB1_02E/g__	1.92308e-06	0	0	0	0	0	0	0	0	0	0	0	0	0	0	0	0	0	0	0	0	0	0	0	0	0	0	0	0	0	0	0	0	0	0	0	0	0	0	0	0	0	0	0	0	0	0	0	0
k__Bacteria/p__BRC1/c__PRR-11/o__/f__/g__	1.92308e-06	0	0	0	0	0	0	0	0	0	0	0	0	0	0	0	0	0	0	0	0	0	0	0	0	0	0	0	0	0	0	0	0	0	0	0	0	0	0	0	0	0	0	0	0	0	0	0	0
k__Bacteria/p__Bacteroidetes/c__Bacteroidia/o__Bacteroidales/f__Porphyromonadaceae/g__Parabacteroides	1.92308e-06	0	0	0	0	0	0	0	0	0	0	0	0	0	0	0	0	0	0	0	0	0	0.0001	0	0	0	0	0	0	0	0	0	0	0	0	0	0	0	0	0	0	0	0	0	0	0	0	0	0
k__Bacteria/p__Bacteroidetes/c__Flavobacteriia/o__Flavobacteriales/f__[Weeksellaceae]/g__	1.92308e-06	0	0	0	0	0	0	0	0	0	0	0	0	0	0	0	0	0	0	0	0	0	0	0	0	0	0	0	0	0	0	0	0	0	0	0	0	0	0	0	0	0	0	0	0	0	0	0	0
k__Bacteria/p__Bacteroidetes/c__[Saprospirae]/o__[Saprospirales]/f__Chitinophagaceae/g__Niabella	1.92308e-06	0	0	0.0001	0	0	0	0	0	0	0	0	0	0	0	0	0	0	0	0	0	0	0	0	0	0	0	0	0	0	0	0	0	0	0	0	0	0	0	0	0	0	0	0	0	0	0	0	0
k__Bacteria/p__Firmicutes/c__Bacilli/o__Lactobacillales/f__Carnobacteriaceae/g__Trichococcus	1.92308e-06	0	0	0	0	0	0	0	0	0	0	0	0	0	0	0	0	0	0	0	0	0	0	0	0	0	0	0	0	0	0	0	0	0	0	0	0	0	0	0	0	0	0	0	0	0	0	0	0
k__Bacteria/p__Firmicutes/c__Bacilli/o__Lactobacillales/f__Streptococcaceae/g__Streptococcus	1.92308e-06	0	0	0	0	0	0	0	0	0	0	0	0.0001	0	0	0	0	0	0	0	0	0	0	0	0	0	0	0	0	0	0	0	0	0	0	0	0	0	0	0	0	0	0	0	0	0	0	0	0
k__Bacteria/p__Firmicutes/c__Clostridia/o__Clostridiales/f__Clostridiaceae/g__SMB53	1.92308e-06	0	0	0	0	0	0	0	0	0	0	0	0	0	0	0	0	0	0	0	0	0	0	0	0	0.0001	0	0	0	0	0	0	0	0	0	0	0	0	0	0	0	0	0	0	0	0	0	0	0
k__Bacteria/p__Firmicutes/c__Clostridia/o__Clostridiales/f__Veillonellaceae/g__Dialister	1.92308e-06	0	0	0	0	0	0	0	0	0	0	0	0	0	0	0	0	0	0	0	0	0	0	0	0	0	0	0	0	0	0.0001	0	0	0	0	0	0	0	0	0	0	0	0	0	0	0	0	0	0
k__Bacteria/p__Firmicutes/c__Clostridia/o__Clostridiales/f__Veillonellaceae/g__Veillonella	1.92308e-06	0	0	0	0	0	0	0	0	0	0	0	0	0	0	0	0	0	0	0	0	0	0	0	0	0	0	0	0	0	0	0	0	0.0001	0	0	0	0	0	0	0	0	0	0	0	0	0	0	0
k__Bacteria/p__Nitrospirae/c__Nitrospira/o__Nitrospirales/f__Nitrospiraceae/g__Nitrospira	1.92308e-06	0	0	0.0001	0	0	0	0	0	0	0	0	0	0	0	0	0	0	0	0	0	0	0	0	0	0	0	0	0	0	0	0	0	0	0	0	0	0	0	0	0	0	0	0	0	0	0	0	0
k__Bacteria/p__Proteobacteria/c__Alphaproteobacteria/o__Rhizobiales/f__Rhizobiaceae/g__Kaistia	1.92308e-06	0	0	0	0	0	0	0	0	0	0	0	0	0	0	0	0	0	0	0	0	0	0	0	0	0.0001	0	0	0	0	0	0	0	0	0	0	0	0	0	0	0	0	0	0	0	0	0	0	0
k__Bacteria/p__Proteobacteria/c__Alphaproteobacteria/o__Sphingomonadales/f__Sphingomonadaceae/g__Blastomonas	1.92308e-06	0	0	0	0	0	0	0	0	0	0	0	0	0	0	0	0	0	0	0	0	0	0	0	0	0	0	0	0	0	0	0	0	0	0	0	0	0	0	0	0	0	0	0	0	0	0	0.0001	0
k__Bacteria/p__Proteobacteria/c__Deltaproteobacteria/o__Myxococcales/f__/g__	1.92308e-06	0	0	0	0	0	0	0	0	0	0	0	0	0	0	0	0	0	0	0	0	0	0	0	0	0	0	0	0.0001	0	0	0	0	0	0	0	0	0	0	0	0	0	0	0	0	0	0	0	0
k__Bacteria/p__Proteobacteria/c__Gammaproteobacteria/o__Enterobacteriales/f__Enterobacteriaceae/Other	1.92308e-06	0	0	0	0	0	0	0	0	0	0	0	0	0	0	0	0	0	0	0	0	0	0.0001	0	0	0	0	0	0	0	0	0	0	0	0	0	0	0	0	0	0	0	0	0	0	0	0	0	0
k__Bacteria/p__Proteobacteria/c__Gammaproteobacteria/o__Thiotrichales/f__Piscirickettsiaceae/g__	1.92308e-06	0	0	0	0	0	0	0	0	0	0	0	0	0	0	0	0	0	0	0	0	0	0	0	0	0.0001	0	0	0	0	0	0	0	0	0	0	0	0	0	0	0	0	0	0	0	0	0	0	0
[truncated: 4 more columns]
